# Supplementary material for: Predicting regulatory variants using a dense epigenomic mapped CNN model elucidated the molecular basis of trait-tissue associations
Source: Nucleic Acids Res. 2020 Dec 9;49(1):53–66. doi: 10.1093/nar/gkaa1137 (PMC7797043; doi:10.1093/nar/gkaa1137)
Supplement: gkaa1137_Supplemental_Files [file gkaa1137_supplemental_files.zip]

Archive with 9 entries (9 files):
- Supplementary Figure S1.pdf
- Supplementary Figure S2.pdf
- Supplementary Figure S3.pdf
- Supplementary Figure S4.pdf
- Supplementary Figure S5.pdf
- Supplementary Figure S6.pdf
- Supplementary Figure S7.pdf
- Supplementary Materials.pdf
- Supplementary Tables S1-S5.xlsx
