# Supplementary material for: Predicting regulatory variants using a dense epigenomic mapped CNN model elucidated the molecular basis of trait-tissue associations
Source: Nucleic Acids Res. 2020 Dec 9;49(1):53–66. doi: 10.1093/nar/gkaa1137 (PMC7797043; doi:10.1093/nar/gkaa1137)
Supplement: gkaa1137_Supplemental_Files [file gkaa1137_supplemental_files.zip › Supplementary Tables S1-S5.xlsx]

## Sheet: Table S1
ID	Model	Sub_ID	Feature	Assay	Experiment target	Biosample type	Biosample term name	File accession	AUC	Number of Peaks	Biosample organism	Assembly	Biosample treatments	Project	Lab	Experiment date released
1	A	1	CTCF-human^cell_line^22Rv1^ENCFF011GSD	ChIP-seq	CTCF-human	cell line	22Rv1	ENCFF011GSD	0.6668	235926	Homo sapiens	hg19	17β-hydroxy-5α-androstan-3-one	ENCODE	ENCODE Processing Pipeline	2017-06-29
2	A	2	CTCF-human^cell_line^22Rv1^ENCFF030BPR	ChIP-seq	CTCF-human	cell line	22Rv1	ENCFF030BPR	0.9795	54858	Homo sapiens	hg19		ENCODE	ENCODE Processing Pipeline	2017-06-15
3	A	3	CTCF-human^cell_line^22Rv1^ENCFF144QCV	ChIP-seq	CTCF-human	cell line	22Rv1	ENCFF144QCV	0.7495	232337	Homo sapiens	hg19		ENCODE	ENCODE Processing Pipeline	2017-06-15
4	A	4	CTCF-human^cell_line^22Rv1^ENCFF166YLC	ChIP-seq	CTCF-human	cell line	22Rv1	ENCFF166YLC	0.734	230343	Homo sapiens	hg19	17β-hydroxy-5α-androstan-3-one	ENCODE	ENCODE Processing Pipeline	2017-06-29
5	A	5	CTCF-human^cell_line^22Rv1^ENCFF259XYR	ChIP-seq	CTCF-human	cell line	22Rv1	ENCFF259XYR	0.9808	52760	Homo sapiens	hg19	17β-hydroxy-5α-androstan-3-one	ENCODE	ENCODE Processing Pipeline	2017-06-29
6	A	6	CTCF-human^cell_line^22Rv1^ENCFF465IOZ	ChIP-seq	CTCF-human	cell line	22Rv1	ENCFF465IOZ	0.7325	231930	Homo sapiens	hg19	17β-hydroxy-5α-androstan-3-one	ENCODE	ENCODE Processing Pipeline	2017-06-29
7	A	7	CTCF-human^cell_line^22Rv1^ENCFF522REY	ChIP-seq	CTCF-human	cell line	22Rv1	ENCFF522REY	0.9819	51881	Homo sapiens	hg19		ENCODE	ENCODE Processing Pipeline	2017-06-15
8	A	8	CTCF-human^cell_line^22Rv1^ENCFF615UXP	ChIP-seq	CTCF-human	cell line	22Rv1	ENCFF615UXP	0.7369	235789	Homo sapiens	hg19		ENCODE	ENCODE Processing Pipeline	2017-06-15
9	A	9	CTCF-human^cell_line^22Rv1^ENCFF677GYY	ChIP-seq	CTCF-human	cell line	22Rv1	ENCFF677GYY	0.9852	48689	Homo sapiens	hg19	17β-hydroxy-5α-androstan-3-one	ENCODE	ENCODE Processing Pipeline	2017-06-29
10	A	10	CTCF-human^cell_line^22Rv1^ENCFF887CGM	ChIP-seq	CTCF-human	cell line	22Rv1	ENCFF887CGM	0.6993	236725	Homo sapiens	hg19		ENCODE	ENCODE Processing Pipeline	2017-06-15
11	A	11	CTCF-human^cell_line^A549^ENCFF001URZ	ChIP-seq	CTCF-human	cell line	A549	ENCFF001URZ	0.9656	54841	Homo sapiens	hg19		ENCODE	Vishwanath Iyer, UTA	2012-08-27
12	A	12	CTCF-human^cell_line^A549^ENCFF002DAD	ChIP-seq	CTCF-human	cell line	A549	ENCFF002DAD	0.9801	52719	Homo sapiens	hg19		ENCODE	ENCODE Consortium Analysis Working Group	2012-08-27
13	A	13	CTCF-human^cell_line^A549^ENCFF290ZCZ	ChIP-seq	CTCF-human	cell line	A549	ENCFF290ZCZ	0.846	260674	Homo sapiens	hg19		ENCODE	ENCODE Processing Pipeline	2012-08-27
14	A	14	CTCF-human^cell_line^A549^ENCFF300IYQ	ChIP-seq	CTCF-human	cell line	A549	ENCFF300IYQ	0.9842	42235	Homo sapiens	hg19		ENCODE	ENCODE Processing Pipeline	2012-08-27
15	A	15	CTCF-human^cell_line^A549^ENCFF537TSK	ChIP-seq	CTCF-human	cell line	A549	ENCFF537TSK	0.8406	265990	Homo sapiens	hg19		ENCODE	ENCODE Processing Pipeline	2012-08-27
16	A	16	CTCF-human^cell_line^A549^ENCFF865ANK	ChIP-seq	CTCF-human	cell line	A549	ENCFF865ANK	0.8573	260852	Homo sapiens	hg19		ENCODE	ENCODE Processing Pipeline	2012-08-27
17	A	17	CTCF-human^cell_line^A549^ENCFF933NQN	ChIP-seq	CTCF-human	cell line	A549	ENCFF933NQN	0.9874	35219	Homo sapiens	hg19		ENCODE	ENCODE Processing Pipeline	2012-08-27
18	A	18	CTCF-human^cell_line^A673^ENCFF317YVO	ChIP-seq	CTCF-human	cell line	A673	ENCFF317YVO	0.7526	263422	Homo sapiens	hg19		ENCODE	ENCODE Processing Pipeline	2017-11-13
19	A	19	CTCF-human^cell_line^A673^ENCFF455ZJN	ChIP-seq	CTCF-human	cell line	A673	ENCFF455ZJN	0.7573	263196	Homo sapiens	hg19		ENCODE	ENCODE Processing Pipeline	2017-11-13
20	A	20	CTCF-human^cell_line^A673^ENCFF799ZCH	ChIP-seq	CTCF-human	cell line	A673	ENCFF799ZCH	0.7544	231545	Homo sapiens	hg19		ENCODE	ENCODE Processing Pipeline	2017-11-13
21	A	21	CTCF-human^cell_line^A673^ENCFF947IJX	ChIP-seq	CTCF-human	cell line	A673	ENCFF947IJX	0.9832	51070	Homo sapiens	hg19		ENCODE	ENCODE Processing Pipeline	2017-11-13
22	A	22	CTCF-human^cell_line^AG04450^ENCFF001XLV	ChIP-seq	CTCF-human	cell line	AG04450	ENCFF001XLV	0.9639	58148	Homo sapiens	hg19		ENCODE	John Stamatoyannopoulos, UW	2011-03-17
23	A	23	CTCF-human^cell_line^AG04450^ENCFF001XLW	ChIP-seq	CTCF-human	cell line	AG04450	ENCFF001XLW	0.9707	50877	Homo sapiens	hg19		ENCODE	John Stamatoyannopoulos, UW	2011-03-17
24	A	24	CTCF-human^cell_line^AG04450^ENCFF002DBW	ChIP-seq	CTCF-human	cell line	AG04450	ENCFF002DBW	0.9813	45489	Homo sapiens	hg19		ENCODE	ENCODE Consortium Analysis Working Group	2011-03-17
25	A	25	CTCF-human^cell_line^AG04450^ENCFF121QUN	ChIP-seq	CTCF-human	cell line	AG04450	ENCFF121QUN	0.7096	277936	Homo sapiens	hg19		ENCODE	ENCODE Processing Pipeline	2011-03-17
26	A	26	CTCF-human^cell_line^AG04450^ENCFF138PXI	ChIP-seq	CTCF-human	cell line	AG04450	ENCFF138PXI	0.9788	47034	Homo sapiens	hg19		ENCODE	ENCODE Processing Pipeline	2011-03-17
27	A	27	CTCF-human^cell_line^AG04450^ENCFF681OWQ	ChIP-seq	CTCF-human	cell line	AG04450	ENCFF681OWQ	0.9793	47335	Homo sapiens	hg19		ENCODE	ENCODE Processing Pipeline	2011-03-17
28	A	28	CTCF-human^cell_line^AG04450^ENCFF709XOM	ChIP-seq	CTCF-human	cell line	AG04450	ENCFF709XOM	0.7313	280093	Homo sapiens	hg19		ENCODE	ENCODE Processing Pipeline	2011-03-17
29	A	29	CTCF-human^cell_line^AG04450^ENCFF940KDS	ChIP-seq	CTCF-human	cell line	AG04450	ENCFF940KDS	0.7094	279827	Homo sapiens	hg19		ENCODE	ENCODE Processing Pipeline	2011-03-17
30	A	30	CTCF-human^cell_line^AG09319^ENCFF001XMC	ChIP-seq	CTCF-human	cell line	AG09319	ENCFF001XMC	0.9666	62601	Homo sapiens	hg19		ENCODE	John Stamatoyannopoulos, UW	2011-03-17
31	A	31	CTCF-human^cell_line^AG09319^ENCFF001XME	ChIP-seq	CTCF-human	cell line	AG09319	ENCFF001XME	0.9676	56203	Homo sapiens	hg19		ENCODE	John Stamatoyannopoulos, UW	2011-03-17
32	A	32	CTCF-human^cell_line^AG09319^ENCFF002DBY	ChIP-seq	CTCF-human	cell line	AG09319	ENCFF002DBY	0.9828	48303	Homo sapiens	hg19		ENCODE	ENCODE Consortium Analysis Working Group	2011-03-17
33	A	33	CTCF-human^cell_line^AG09319^ENCFF053EST	ChIP-seq	CTCF-human	cell line	AG09319	ENCFF053EST	0.7217	278040	Homo sapiens	hg19		ENCODE	ENCODE Processing Pipeline	2011-03-17
34	A	34	CTCF-human^cell_line^AG09319^ENCFF245PXW	ChIP-seq	CTCF-human	cell line	AG09319	ENCFF245PXW	0.9869	39111	Homo sapiens	hg19		ENCODE	ENCODE Processing Pipeline	2011-03-17
35	A	35	CTCF-human^cell_line^AG09319^ENCFF312JFX	ChIP-seq	CTCF-human	cell line	AG09319	ENCFF312JFX	0.989	35493	Homo sapiens	hg19		ENCODE	ENCODE Processing Pipeline	2011-03-17
36	A	36	CTCF-human^cell_line^AG09319^ENCFF528DMI	ChIP-seq	CTCF-human	cell line	AG09319	ENCFF528DMI	0.7074	278241	Homo sapiens	hg19		ENCODE	ENCODE Processing Pipeline	2011-03-17
37	A	37	CTCF-human^cell_line^AG09319^ENCFF949AFF	ChIP-seq	CTCF-human	cell line	AG09319	ENCFF949AFF	0.6951	280812	Homo sapiens	hg19		ENCODE	ENCODE Processing Pipeline	2011-03-17
38	A	38	CTCF-human^cell_line^AG10803^ENCFF001XMG	ChIP-seq	CTCF-human	cell line	AG10803	ENCFF001XMG	0.9643	56300	Homo sapiens	hg19		ENCODE	John Stamatoyannopoulos, UW	2011-03-17
39	A	39	CTCF-human^cell_line^AG10803^ENCFF001XMI	ChIP-seq	CTCF-human	cell line	AG10803	ENCFF001XMI	0.9558	62406	Homo sapiens	hg19		ENCODE	John Stamatoyannopoulos, UW	2011-03-17
40	A	40	CTCF-human^cell_line^AG10803^ENCFF002DBZ	ChIP-seq	CTCF-human	cell line	AG10803	ENCFF002DBZ	0.9808	46478	Homo sapiens	hg19		ENCODE	ENCODE Consortium Analysis Working Group	2011-03-17
41	A	41	CTCF-human^cell_line^AG10803^ENCFF025STW	ChIP-seq	CTCF-human	cell line	AG10803	ENCFF025STW	0.7047	280343	Homo sapiens	hg19		ENCODE	ENCODE Processing Pipeline	2011-03-17
42	A	42	CTCF-human^cell_line^AG10803^ENCFF229WQW	ChIP-seq	CTCF-human	cell line	AG10803	ENCFF229WQW	0.7274	278053	Homo sapiens	hg19		ENCODE	ENCODE Processing Pipeline	2011-03-17
43	A	43	CTCF-human^cell_line^AG10803^ENCFF746CIL	ChIP-seq	CTCF-human	cell line	AG10803	ENCFF746CIL	0.9754	48592	Homo sapiens	hg19		ENCODE	ENCODE Processing Pipeline	2011-03-17
44	A	44	CTCF-human^cell_line^AG10803^ENCFF934ZVZ	ChIP-seq	CTCF-human	cell line	AG10803	ENCFF934ZVZ	0.7103	278714	Homo sapiens	hg19		ENCODE	ENCODE Processing Pipeline	2011-03-17
45	A	45	CTCF-human^cell_line^BE2C^ENCFF001XMP	ChIP-seq	CTCF-human	cell line	BE2C	ENCFF001XMP	0.9597	69118	Homo sapiens	hg19		ENCODE	John Stamatoyannopoulos, UW	2012-01-17
46	A	46	CTCF-human^cell_line^BE2C^ENCFF001XMQ	ChIP-seq	CTCF-human	cell line	BE2C	ENCFF001XMQ	0.9677	57430	Homo sapiens	hg19		ENCODE	John Stamatoyannopoulos, UW	2012-01-17
47	A	47	CTCF-human^cell_line^BE2C^ENCFF002DCB	ChIP-seq	CTCF-human	cell line	BE2C	ENCFF002DCB	0.9794	53549	Homo sapiens	hg19		ENCODE	ENCODE Consortium Analysis Working Group	2012-01-17
48	A	48	CTCF-human^cell_line^BE2C^ENCFF082FUL	ChIP-seq	CTCF-human	cell line	BE2C	ENCFF082FUL	0.7624	280600	Homo sapiens	hg19		ENCODE	ENCODE Processing Pipeline	2012-01-17
49	A	49	CTCF-human^cell_line^BE2C^ENCFF351UFJ	ChIP-seq	CTCF-human	cell line	BE2C	ENCFF351UFJ	0.978	51169	Homo sapiens	hg19		ENCODE	ENCODE Processing Pipeline	2012-01-17
50	A	50	CTCF-human^cell_line^BE2C^ENCFF535IOO	ChIP-seq	CTCF-human	cell line	BE2C	ENCFF535IOO	0.7074	279912	Homo sapiens	hg19		ENCODE	ENCODE Processing Pipeline	2012-01-17
51	A	51	CTCF-human^cell_line^BE2C^ENCFF863FFV	ChIP-seq	CTCF-human	cell line	BE2C	ENCFF863FFV	0.7706	278328	Homo sapiens	hg19		ENCODE	ENCODE Processing Pipeline	2012-01-17
52	A	52	CTCF-human^cell_line^BE2C^ENCFF965BBC	ChIP-seq	CTCF-human	cell line	BE2C	ENCFF965BBC	0.9759	54936	Homo sapiens	hg19		ENCODE	ENCODE Processing Pipeline	2012-01-17
53	A	53	CTCF-human^cell_line^C4-2B^ENCFF328CFX	ChIP-seq	CTCF-human	cell line	C4-2B	ENCFF328CFX	0.8094	236797	Homo sapiens	hg19		ENCODE	ENCODE Processing Pipeline	2017-07-21
54	A	54	CTCF-human^cell_line^C4-2B^ENCFF465DTB	ChIP-seq	CTCF-human	cell line	C4-2B	ENCFF465DTB	0.823	225791	Homo sapiens	hg19		ENCODE	ENCODE Processing Pipeline	2017-07-21
55	A	55	CTCF-human^cell_line^C4-2B^ENCFF508LBP	ChIP-seq	CTCF-human	cell line	C4-2B	ENCFF508LBP	0.803	215951	Homo sapiens	hg19		ENCODE	ENCODE Processing Pipeline	2017-07-21
56	A	56	CTCF-human^cell_line^C4-2B^ENCFF658MKE	ChIP-seq	CTCF-human	cell line	C4-2B	ENCFF658MKE	0.9747	54012	Homo sapiens	hg19		ENCODE	ENCODE Processing Pipeline	2017-07-21
57	A	57	CTCF-human^cell_line^C4-2B^ENCFF723XDD	ChIP-seq	CTCF-human	cell line	C4-2B	ENCFF723XDD	0.9786	50589	Homo sapiens	hg19		ENCODE	ENCODE Processing Pipeline	2017-07-21
58	A	58	CTCF-human^cell_line^GM23338^ENCFF214JLG	ChIP-seq	CTCF-human	cell line	GM23338	ENCFF214JLG	0.8061	265403	Homo sapiens	hg19		ENCODE	ENCODE Processing Pipeline	2017-10-19
59	A	59	CTCF-human^cell_line^GM23338^ENCFF236MQY	ChIP-seq	CTCF-human	cell line	GM23338	ENCFF236MQY	0.8001	258169	Homo sapiens	hg19		ENCODE	ENCODE Processing Pipeline	2017-10-19
60	A	60	CTCF-human^cell_line^GM23338^ENCFF346PQE	ChIP-seq	CTCF-human	cell line	GM23338	ENCFF346PQE	0.7795	274786	Homo sapiens	hg19		ENCODE	ENCODE Processing Pipeline	2016-06-30
61	A	61	CTCF-human^cell_line^GM23338^ENCFF414BJO	ChIP-seq	CTCF-human	cell line	GM23338	ENCFF414BJO	0.8503	265347	Homo sapiens	hg19		ENCODE	ENCODE Processing Pipeline	2016-06-30
62	A	62	CTCF-human^cell_line^GM23338^ENCFF651CJJ	ChIP-seq	CTCF-human	cell line	GM23338	ENCFF651CJJ	0.742	278881	Homo sapiens	hg19		ENCODE	ENCODE Processing Pipeline	2017-10-19
63	A	63	CTCF-human^cell_line^GM23338^ENCFF661MCK	ChIP-seq	CTCF-human	cell line	GM23338	ENCFF661MCK	0.8502	266510	Homo sapiens	hg19		ENCODE	ENCODE Processing Pipeline	2016-06-30
64	A	64	CTCF-human^cell_line^GM23338^ENCFF760HUV	ChIP-seq	CTCF-human	cell line	GM23338	ENCFF760HUV	0.9623	82776	Homo sapiens	hg19		ENCODE	ENCODE Processing Pipeline	2016-06-30
65	A	65	CTCF-human^cell_line^GM23338^ENCFF765BRD	ChIP-seq	CTCF-human	cell line	GM23338	ENCFF765BRD	0.9729	63339	Homo sapiens	hg19		ENCODE	ENCODE Processing Pipeline	2017-10-19
66	A	66	CTCF-human^cell_line^H1-hESC^ENCFF002CDS	ChIP-seq	CTCF-human	cell line	H1-hESC	ENCFF002CDS	0.9735	65091	Homo sapiens	hg19		ENCODE	ENCODE Consortium Analysis Working Group	2011-02-10
67	A	67	CTCF-human^cell_line^H1-hESC^ENCFF002CIU	ChIP-seq	CTCF-human	cell line	H1-hESC	ENCFF002CIU	0.9816	52761	Homo sapiens	hg19		ENCODE	ENCODE Consortium Analysis Working Group	2011-07-18
68	A	68	CTCF-human^cell_line^H1-hESC^ENCFF093VEE	ChIP-seq	CTCF-human	cell line	H1-hESC	ENCFF093VEE	0.9707	66589	Homo sapiens	hg19		ENCODE	ENCODE Processing Pipeline	2011-02-10
69	A	69	CTCF-human^cell_line^H1-hESC^ENCFF289JUZ	ChIP-seq	CTCF-human	cell line	H1-hESC	ENCFF289JUZ	0.8531	266657	Homo sapiens	hg19		ENCODE	ENCODE Processing Pipeline	2011-07-18
70	A	70	CTCF-human^cell_line^H1-hESC^ENCFF344RYC	ChIP-seq	CTCF-human	cell line	H1-hESC	ENCFF344RYC	0.79	280607	Homo sapiens	hg19		ENCODE	ENCODE Processing Pipeline	2011-02-10
71	A	71	CTCF-human^cell_line^H1-hESC^ENCFF402JJK	ChIP-seq	CTCF-human	cell line	H1-hESC	ENCFF402JJK	0.9793	55190	Homo sapiens	hg19		ENCODE	ENCODE Processing Pipeline	2011-07-18
72	A	72	CTCF-human^cell_line^H1-hESC^ENCFF722MDG	ChIP-seq	CTCF-human	cell line	H1-hESC	ENCFF722MDG	0.7281	279051	Homo sapiens	hg19		ENCODE	ENCODE Processing Pipeline	2011-07-18
73	A	73	CTCF-human^cell_line^H1-hESC^ENCFF775VDO	ChIP-seq	CTCF-human	cell line	H1-hESC	ENCFF775VDO	0.845	267452	Homo sapiens	hg19		ENCODE	ENCODE Processing Pipeline	2011-07-18
74	A	74	CTCF-human^cell_line^H1-hESC^ENCFF827CDT	ChIP-seq	CTCF-human	cell line	H1-hESC	ENCFF827CDT	0.9819	43724	Homo sapiens	hg19		ENCODE	ENCODE Processing Pipeline	2011-07-18
75	A	75	CTCF-human^cell_line^H54^ENCFF001USC	ChIP-seq	CTCF-human	cell line	H54	ENCFF001USC	0.9777	58703	Homo sapiens	hg19		ENCODE	Vishwanath Iyer, UTA	2011-03-17
76	A	76	CTCF-human^cell_line^H54^ENCFF002DAG	ChIP-seq	CTCF-human	cell line	H54	ENCFF002DAG	0.9797	60342	Homo sapiens	hg19		ENCODE	ENCODE Consortium Analysis Working Group	2011-03-17
77	A	77	CTCF-human^cell_line^H54^ENCFF438LOQ	ChIP-seq	CTCF-human	cell line	H54	ENCFF438LOQ	0.8313	261685	Homo sapiens	hg19		ENCODE	ENCODE Processing Pipeline	2011-03-17
78	A	78	CTCF-human^cell_line^H54^ENCFF618WVP	ChIP-seq	CTCF-human	cell line	H54	ENCFF618WVP	0.8159	264699	Homo sapiens	hg19		ENCODE	ENCODE Processing Pipeline	2011-03-17
79	A	79	CTCF-human^cell_line^H54^ENCFF835YPT	ChIP-seq	CTCF-human	cell line	H54	ENCFF835YPT	0.7982	266285	Homo sapiens	hg19		ENCODE	ENCODE Processing Pipeline	2011-03-17
80	A	80	CTCF-human^cell_line^H54^ENCFF909JAZ	ChIP-seq	CTCF-human	cell line	H54	ENCFF909JAZ	0.9817	51022	Homo sapiens	hg19		ENCODE	ENCODE Processing Pipeline	2011-03-17
81	A	81	CTCF-human^cell_line^H54^ENCFF958WDO	ChIP-seq	CTCF-human	cell line	H54	ENCFF958WDO	0.9858	43080	Homo sapiens	hg19		ENCODE	ENCODE Processing Pipeline	2011-03-17
82	A	82	CTCF-human^cell_line^HCT116^ENCFF001XQL	ChIP-seq	CTCF-human	cell line	HCT116	ENCFF001XQL	0.9724	59077	Homo sapiens	hg19		ENCODE	John Stamatoyannopoulos, UW	2012-01-17
83	A	83	CTCF-human^cell_line^HCT116^ENCFF001XQM	ChIP-seq	CTCF-human	cell line	HCT116	ENCFF001XQM	0.9746	48388	Homo sapiens	hg19		ENCODE	John Stamatoyannopoulos, UW	2012-01-17
84	A	84	CTCF-human^cell_line^HCT116^ENCFF002DCT	ChIP-seq	CTCF-human	cell line	HCT116	ENCFF002DCT	0.9827	49341	Homo sapiens	hg19		ENCODE	ENCODE Consortium Analysis Working Group	2012-01-17
85	A	85	CTCF-human^cell_line^HCT116^ENCFF222WLA	ChIP-seq	CTCF-human	cell line	HCT116	ENCFF222WLA	0.7132	271994	Homo sapiens	hg19		ENCODE	ENCODE Processing Pipeline	2017-10-19
86	A	86	CTCF-human^cell_line^HCT116^ENCFF340EDA	ChIP-seq	CTCF-human	cell line	HCT116	ENCFF340EDA	0.9806	48177	Homo sapiens	hg19		ENCODE	ENCODE Processing Pipeline	2012-01-17
87	A	87	CTCF-human^cell_line^HCT116^ENCFF364QXM	ChIP-seq	CTCF-human	cell line	HCT116	ENCFF364QXM	0.9785	50795	Homo sapiens	hg19		ENCODE	ENCODE Processing Pipeline	2012-01-17
88	A	88	CTCF-human^cell_line^HCT116^ENCFF417KAW	ChIP-seq	CTCF-human	cell line	HCT116	ENCFF417KAW	0.7266	265481	Homo sapiens	hg19		ENCODE	ENCODE Processing Pipeline	2017-10-19
89	A	89	CTCF-human^cell_line^HCT116^ENCFF418WAW	ChIP-seq	CTCF-human	cell line	HCT116	ENCFF418WAW	0.977	53808	Homo sapiens	hg19		ENCODE	ENCODE Processing Pipeline	2017-10-19
90	A	90	CTCF-human^cell_line^HCT116^ENCFF498JUY	ChIP-seq	CTCF-human	cell line	HCT116	ENCFF498JUY	0.7329	282714	Homo sapiens	hg19		ENCODE	ENCODE Processing Pipeline	2012-01-17
91	A	91	CTCF-human^cell_line^HCT116^ENCFF655DUF	ChIP-seq	CTCF-human	cell line	HCT116	ENCFF655DUF	0.7026	284067	Homo sapiens	hg19		ENCODE	ENCODE Processing Pipeline	2012-01-17
92	A	92	CTCF-human^cell_line^HCT116^ENCFF963ROK	ChIP-seq	CTCF-human	cell line	HCT116	ENCFF963ROK	0.7281	269695	Homo sapiens	hg19		ENCODE	ENCODE Processing Pipeline	2017-10-19
93	A	93	CTCF-human^cell_line^HCT116^ENCFF988DJT	ChIP-seq	CTCF-human	cell line	HCT116	ENCFF988DJT	0.7134	283446	Homo sapiens	hg19		ENCODE	ENCODE Processing Pipeline	2012-01-17
94	A	94	CTCF-human^cell_line^HeLa-S3^ENCFF002CDW	ChIP-seq	CTCF-human	cell line	HeLa-S3	ENCFF002CDW	0.9798	50061	Homo sapiens	hg19		ENCODE	ENCODE Consortium Analysis Working Group	2011-02-10
95	A	95	CTCF-human^cell_line^HeLa-S3^ENCFF002IEC	ChIP-seq	CTCF-human	cell line	HeLa-S3	ENCFF002IEC	0.9821	41917	Homo sapiens	hg19		ENCODE	ENCODE Processing Pipeline	2011-02-10
96	A	96	CTCF-human^cell_line^HeLa-S3^ENCFF474KGT	ChIP-seq	CTCF-human	cell line	HeLa-S3	ENCFF474KGT	0.8069	271882	Homo sapiens	hg19		ENCODE	ENCODE Processing Pipeline	2011-02-10
97	A	97	CTCF-human^cell_line^HeLa-S3^ENCFF652AZC	ChIP-seq	CTCF-human	cell line	HeLa-S3	ENCFF652AZC	0.8278	267036	Homo sapiens	hg19		ENCODE	ENCODE Processing Pipeline	2011-02-10
98	A	98	CTCF-human^cell_line^HeLa-S3^ENCFF768OPK	ChIP-seq	CTCF-human	cell line	HeLa-S3	ENCFF768OPK	0.983	43710	Homo sapiens	hg19		ENCODE	ENCODE Processing Pipeline	2011-02-10
99	A	99	CTCF-human^cell_line^HeLa-S3^ENCFF915PWP	ChIP-seq	CTCF-human	cell line	HeLa-S3	ENCFF915PWP	0.7909	265027	Homo sapiens	hg19		ENCODE	ENCODE Processing Pipeline	2011-02-10
100	A	100	CTCF-human^cell_line^HepG2^ENCFF002CKF	ChIP-seq	CTCF-human	cell line	HepG2	ENCFF002CKF	0.9835	54128	Homo sapiens	hg19		ENCODE	ENCODE Consortium Analysis Working Group	2011-07-18
101	A	101	CTCF-human^cell_line^HepG2^ENCFF237OKO	ChIP-seq	CTCF-human	cell line	HepG2	ENCFF237OKO	0.9798	58157	Homo sapiens	hg19		ENCODE	ENCODE Processing Pipeline	2011-07-18
102	A	102	CTCF-human^cell_line^HepG2^ENCFF297IFU	ChIP-seq	CTCF-human	cell line	HepG2	ENCFF297IFU	0.7485	270640	Homo sapiens	hg19		ENCODE	ENCODE Processing Pipeline	2011-07-18
103	A	103	CTCF-human^cell_line^HepG2^ENCFF327TVJ	ChIP-seq	CTCF-human	cell line	HepG2	ENCFF327TVJ	0.6874	281919	Homo sapiens	hg19		ENCODE	ENCODE Processing Pipeline	2011-07-18
104	A	104	CTCF-human^cell_line^HepG2^ENCFF329MOF	ChIP-seq	CTCF-human	cell line	HepG2	ENCFF329MOF	0.9831	50492	Homo sapiens	hg19		ENCODE	ENCODE Processing Pipeline	2011-07-18
105	A	105	CTCF-human^cell_line^HepG2^ENCFF487OYC	ChIP-seq	CTCF-human	cell line	HepG2	ENCFF487OYC	0.7723	264656	Homo sapiens	hg19		ENCODE	ENCODE Processing Pipeline	2011-07-18
106	A	106	CTCF-human^cell_line^Ishikawa^ENCFF002CGH	ChIP-seq	CTCF-human	cell line	Ishikawa	ENCFF002CGH	0.9942	22954	Homo sapiens	hg19	dimethyl sulfoxide	ENCODE	ENCODE Consortium Analysis Working Group	2012-02-29
107	A	107	CTCF-human^cell_line^Ishikawa^ENCFF296XCF	ChIP-seq	CTCF-human	cell line	Ishikawa	ENCFF296XCF	0.9841	23236	Homo sapiens	hg19	dimethyl sulfoxide	ENCODE	ENCODE Processing Pipeline	2012-02-29
108	A	108	CTCF-human^cell_line^Ishikawa^ENCFF297FDK	ChIP-seq	CTCF-human	cell line	Ishikawa	ENCFF297FDK	0.9874	22745	Homo sapiens	hg19	dimethyl sulfoxide	ENCODE	ENCODE Processing Pipeline	2012-02-29
109	A	109	CTCF-human^cell_line^Ishikawa^ENCFF305MUT	ChIP-seq	CTCF-human	cell line	Ishikawa	ENCFF305MUT	0.6608	283149	Homo sapiens	hg19	dimethyl sulfoxide	ENCODE	ENCODE Processing Pipeline	2012-02-29
110	A	110	CTCF-human^cell_line^Ishikawa^ENCFF542MFI	ChIP-seq	CTCF-human	cell line	Ishikawa	ENCFF542MFI	0.6342	285659	Homo sapiens	hg19	dimethyl sulfoxide	ENCODE	ENCODE Processing Pipeline	2012-02-29
111	A	111	CTCF-human^cell_line^Ishikawa^ENCFF598COF	ChIP-seq	CTCF-human	cell line	Ishikawa	ENCFF598COF	0.6508	282691	Homo sapiens	hg19	dimethyl sulfoxide	ENCODE	ENCODE Processing Pipeline	2012-02-29
112	A	112	CTCF-human^cell_line^KMS-11^ENCFF578FSD	ChIP-seq	CTCF-human	cell line	KMS-11	ENCFF578FSD	0.6714	248762	Homo sapiens	hg19		ENCODE	ENCODE Processing Pipeline	2017-11-13
113	A	113	CTCF-human^cell_line^KMS-11^ENCFF595GMF	ChIP-seq	CTCF-human	cell line	KMS-11	ENCFF595GMF	0.7024	238570	Homo sapiens	hg19		ENCODE	ENCODE Processing Pipeline	2017-11-13
114	A	114	CTCF-human^cell_line^KMS-11^ENCFF662IOC	ChIP-seq	CTCF-human	cell line	KMS-11	ENCFF662IOC	0.9864	33291	Homo sapiens	hg19		ENCODE	ENCODE Processing Pipeline	2017-11-13
115	A	115	CTCF-human^cell_line^KMS-11^ENCFF850KMN	ChIP-seq	CTCF-human	cell line	KMS-11	ENCFF850KMN	0.7225	238646	Homo sapiens	hg19		ENCODE	ENCODE Processing Pipeline	2017-11-13
116	A	116	CTCF-human^cell_line^LNCaP_clone_FGC^ENCFF001UTH	ChIP-seq	CTCF-human	cell line	LNCaP clone FGC	ENCFF001UTH	0.8792	63538	Homo sapiens	hg19	17β-hydroxy-17-methylestra-4,9,11-trien-3-one	ENCODE	Vishwanath Iyer, UTA	2012-08-27
117	A	117	CTCF-human^cell_line^LNCAP^ENCFF155SPQ	ChIP-seq	CTCF-human	cell line	LNCAP	ENCFF155SPQ	0.9848	42935	Homo sapiens	hg19		ENCODE	ENCODE Processing Pipeline	2017-06-29
118	A	118	CTCF-human^cell_line^LNCAP^ENCFF263EYR	ChIP-seq	CTCF-human	cell line	LNCAP	ENCFF263EYR	0.7927	266050	Homo sapiens	hg19		ENCODE	ENCODE Processing Pipeline	2017-06-29
119	A	119	CTCF-human^cell_line^LNCAP^ENCFF265NZD	ChIP-seq	CTCF-human	cell line	LNCAP	ENCFF265NZD	0.847	266944	Homo sapiens	hg19	17β-hydroxy-5α-androstan-3-one	ENCODE	ENCODE Processing Pipeline	2017-06-29
120	A	120	CTCF-human^cell_line^LNCAP^ENCFF482VUA	ChIP-seq	CTCF-human	cell line	LNCAP	ENCFF482VUA	0.9927	24059	Homo sapiens	hg19	17β-hydroxy-5α-androstan-3-one	ENCODE	ENCODE Processing Pipeline	2017-06-29
121	A	121	CTCF-human^cell_line^LNCAP^ENCFF499RVM	ChIP-seq	CTCF-human	cell line	LNCAP	ENCFF499RVM	0.7906	261319	Homo sapiens	hg19	17β-hydroxy-5α-androstan-3-one	ENCODE	ENCODE Processing Pipeline	2017-06-29
122	A	122	CTCF-human^cell_line^LNCAP^ENCFF685MPH	ChIP-seq	CTCF-human	cell line	LNCAP	ENCFF685MPH	0.9922	34126	Homo sapiens	hg19		ENCODE	ENCODE Processing Pipeline	2017-06-29
123	A	123	CTCF-human^cell_line^LNCAP^ENCFF696QFR	ChIP-seq	CTCF-human	cell line	LNCAP	ENCFF696QFR	0.845	264715	Homo sapiens	hg19	17β-hydroxy-5α-androstan-3-one	ENCODE	ENCODE Processing Pipeline	2017-06-29
124	A	124	CTCF-human^cell_line^LNCAP^ENCFF901BGG	ChIP-seq	CTCF-human	cell line	LNCAP	ENCFF901BGG	0.9829	35257	Homo sapiens	hg19	17β-hydroxy-5α-androstan-3-one	ENCODE	ENCODE Processing Pipeline	2017-06-29
125	A	125	CTCF-human^cell_line^LNCAP^ENCFF930VYW	ChIP-seq	CTCF-human	cell line	LNCAP	ENCFF930VYW	0.7667	263304	Homo sapiens	hg19		ENCODE	ENCODE Processing Pipeline	2017-06-29
126	A	126	CTCF-human^cell_line^LNCAP^ENCFF977TIL	ChIP-seq	CTCF-human	cell line	LNCAP	ENCFF977TIL	0.7693	271881	Homo sapiens	hg19		ENCODE	ENCODE Processing Pipeline	2017-06-29
127	A	127	CTCF-human^cell_line^MCF-7^ENCFF001UTP	ChIP-seq	CTCF-human	cell line	MCF-7	ENCFF001UTP	0.9644	64835	Homo sapiens	hg19		ENCODE	Vishwanath Iyer, UTA	2011-03-17
128	A	128	CTCF-human^cell_line^MCF-7^ENCFF001UTR	ChIP-seq	CTCF-human	cell line	MCF-7	ENCFF001UTR	0.9627	59602	Homo sapiens	hg19		ENCODE	Vishwanath Iyer, UTA	2012-08-27
129	A	129	CTCF-human^cell_line^MCF-7^ENCFF001UTS	ChIP-seq	CTCF-human	cell line	MCF-7	ENCFF001UTS	0.9696	76469	Homo sapiens	hg19		ENCODE	Vishwanath Iyer, UTA	2011-03-17
130	A	130	CTCF-human^cell_line^MCF-7^ENCFF001XSW	ChIP-seq	CTCF-human	cell line	MCF-7	ENCFF001XSW	0.9579	78304	Homo sapiens	hg19		ENCODE	John Stamatoyannopoulos, UW	2012-01-17
131	A	131	CTCF-human^cell_line^MCF-7^ENCFF001XSY	ChIP-seq	CTCF-human	cell line	MCF-7	ENCFF001XSY	0.9648	64521	Homo sapiens	hg19		ENCODE	John Stamatoyannopoulos, UW	2012-01-17
132	A	132	CTCF-human^cell_line^MCF-7^ENCFF002DBL	ChIP-seq	CTCF-human	cell line	MCF-7	ENCFF002DBL	0.9721	51602	Homo sapiens	hg19		ENCODE	ENCODE Consortium Analysis Working Group	2012-08-27
133	A	133	CTCF-human^cell_line^MCF-7^ENCFF002DBM	ChIP-seq	CTCF-human	cell line	MCF-7	ENCFF002DBM	0.9717	55064	Homo sapiens	hg19		ENCODE	ENCODE Consortium Analysis Working Group	2011-03-17
134	A	134	CTCF-human^cell_line^MCF-7^ENCFF002DBN	ChIP-seq	CTCF-human	cell line	MCF-7	ENCFF002DBN	0.9678	79269	Homo sapiens	hg19		ENCODE	ENCODE Consortium Analysis Working Group	2011-03-17
135	A	135	CTCF-human^cell_line^MCF-7^ENCFF002DDK	ChIP-seq	CTCF-human	cell line	MCF-7	ENCFF002DDK	0.9774	57859	Homo sapiens	hg19		ENCODE	ENCODE Consortium Analysis Working Group	2012-01-17
136	A	136	CTCF-human^cell_line^MCF-7^ENCFF051RIN	ChIP-seq	CTCF-human	cell line	MCF-7	ENCFF051RIN	0.7595	277268	Homo sapiens	hg19		ENCODE	ENCODE Processing Pipeline	2012-01-17
137	A	137	CTCF-human^cell_line^MCF-7^ENCFF086WBN	ChIP-seq	CTCF-human	cell line	MCF-7	ENCFF086WBN	0.7221	266755	Homo sapiens	hg19		ENCODE	ENCODE Processing Pipeline	2017-10-19
138	A	138	CTCF-human^cell_line^MCF-7^ENCFF095BZW	ChIP-seq	CTCF-human	cell line	MCF-7	ENCFF095BZW	0.7101	280603	Homo sapiens	hg19		ENCODE	ENCODE Processing Pipeline	2012-01-17
139	A	139	CTCF-human^cell_line^MCF-7^ENCFF164EJE	ChIP-seq	CTCF-human	cell line	MCF-7	ENCFF164EJE	0.9802	53090	Homo sapiens	hg19		ENCODE	ENCODE Processing Pipeline	2017-10-19
140	A	140	CTCF-human^cell_line^MCF-7^ENCFF176YNV	ChIP-seq	CTCF-human	cell line	MCF-7	ENCFF176YNV	0.9658	79132	Homo sapiens	hg19		ENCODE	ENCODE Processing Pipeline	2011-03-17
141	A	141	CTCF-human^cell_line^MCF-7^ENCFF414FWV	ChIP-seq	CTCF-human	cell line	MCF-7	ENCFF414FWV	0.9714	60693	Homo sapiens	hg19		ENCODE	ENCODE Processing Pipeline	2012-01-17
142	A	142	CTCF-human^cell_line^MCF-7^ENCFF444IOW	ChIP-seq	CTCF-human	cell line	MCF-7	ENCFF444IOW	0.9789	52437	Homo sapiens	hg19		ENCODE	ENCODE Processing Pipeline	2012-09-10
143	A	143	CTCF-human^cell_line^MCF-7^ENCFF574PXY	ChIP-seq	CTCF-human	cell line	MCF-7	ENCFF574PXY	0.8248	265808	Homo sapiens	hg19		ENCODE	ENCODE Processing Pipeline	2011-03-17
144	A	144	CTCF-human^cell_line^MCF-7^ENCFF586KIH	ChIP-seq	CTCF-human	cell line	MCF-7	ENCFF586KIH	0.9788	54939	Homo sapiens	hg19		ENCODE	ENCODE Processing Pipeline	2012-09-10
145	A	145	CTCF-human^cell_line^MCF-7^ENCFF645FWE	ChIP-seq	CTCF-human	cell line	MCF-7	ENCFF645FWE	0.7649	277660	Homo sapiens	hg19		ENCODE	ENCODE Processing Pipeline	2012-01-17
146	A	146	CTCF-human^cell_line^MCF-7^ENCFF664CSQ	ChIP-seq	CTCF-human	cell line	MCF-7	ENCFF664CSQ	0.7743	274147	Homo sapiens	hg19		ENCODE	ENCODE Processing Pipeline	2012-09-10
147	A	147	CTCF-human^cell_line^MCF-7^ENCFF720OXG	ChIP-seq	CTCF-human	cell line	MCF-7	ENCFF720OXG	0.974	58251	Homo sapiens	hg19		ENCODE	ENCODE Processing Pipeline	2012-01-17
148	A	148	CTCF-human^cell_line^MCF-7^ENCFF724MMC	ChIP-seq	CTCF-human	cell line	MCF-7	ENCFF724MMC	0.7765	256041	Homo sapiens	hg19		ENCODE	ENCODE Processing Pipeline	2017-10-19
149	A	149	CTCF-human^cell_line^MCF-7^ENCFF762LDF	ChIP-seq	CTCF-human	cell line	MCF-7	ENCFF762LDF	0.6996	281220	Homo sapiens	hg19		ENCODE	ENCODE Processing Pipeline	2012-09-10
150	A	150	CTCF-human^cell_line^MCF-7^ENCFF768KKE	ChIP-seq	CTCF-human	cell line	MCF-7	ENCFF768KKE	0.7725	274167	Homo sapiens	hg19		ENCODE	ENCODE Processing Pipeline	2012-09-10
151	A	151	CTCF-human^cell_line^MCF-7^ENCFF849TKV	ChIP-seq	CTCF-human	cell line	MCF-7	ENCFF849TKV	0.7713	258165	Homo sapiens	hg19		ENCODE	ENCODE Processing Pipeline	2017-10-19
152	A	152	CTCF-human^cell_line^MCF-7^ENCFF853XFI	ChIP-seq	CTCF-human	cell line	MCF-7	ENCFF853XFI	0.814	267848	Homo sapiens	hg19		ENCODE	ENCODE Processing Pipeline	2011-03-17
153	A	153	CTCF-human^cell_line^MCF-7^ENCFF990LUT	ChIP-seq	CTCF-human	cell line	MCF-7	ENCFF990LUT	0.9826	49551	Homo sapiens	hg19		ENCODE	ENCODE Processing Pipeline	2017-10-19
154	A	154	CTCF-human^cell_line^MCF-7^ENCFF993IKO	ChIP-seq	CTCF-human	cell line	MCF-7	ENCFF993IKO	0.8376	263318	Homo sapiens	hg19		ENCODE	ENCODE Processing Pipeline	2011-03-17
155	A	155	CTCF-human^cell_line^MM.1S^ENCFF208LHQ	ChIP-seq	CTCF-human	cell line	MM.1S	ENCFF208LHQ	0.986	40706	Homo sapiens	hg19		ENCODE	ENCODE Processing Pipeline	2016-08-11
156	A	156	CTCF-human^cell_line^MM.1S^ENCFF507RFD	ChIP-seq	CTCF-human	cell line	MM.1S	ENCFF507RFD	0.7223	273575	Homo sapiens	hg19		ENCODE	ENCODE Processing Pipeline	2016-08-11
157	A	157	CTCF-human^cell_line^MM.1S^ENCFF691NVX	ChIP-seq	CTCF-human	cell line	MM.1S	ENCFF691NVX	0.7092	274757	Homo sapiens	hg19		ENCODE	ENCODE Processing Pipeline	2016-08-11
158	A	158	CTCF-human^cell_line^MM.1S^ENCFF782KFG	ChIP-seq	CTCF-human	cell line	MM.1S	ENCFF782KFG	0.9847	43031	Homo sapiens	hg19		ENCODE	ENCODE Processing Pipeline	2016-08-11
159	A	159	CTCF-human^cell_line^MM.1S^ENCFF974RFW	ChIP-seq	CTCF-human	cell line	MM.1S	ENCFF974RFW	0.7059	273088	Homo sapiens	hg19		ENCODE	ENCODE Processing Pipeline	2016-08-11
160	A	160	CTCF-human^cell_line^NB4^ENCFF001XSZ	ChIP-seq	CTCF-human	cell line	NB4	ENCFF001XSZ	0.9723	53686	Homo sapiens	hg19		ENCODE	John Stamatoyannopoulos, UW	2012-01-17
161	A	161	CTCF-human^cell_line^NB4^ENCFF002DDL	ChIP-seq	CTCF-human	cell line	NB4	ENCFF002DDL	0.9898	37663	Homo sapiens	hg19		ENCODE	ENCODE Consortium Analysis Working Group	2012-01-17
162	A	162	CTCF-human^cell_line^NB4^ENCFF049FHU	ChIP-seq	CTCF-human	cell line	NB4	ENCFF049FHU	0.7277	278794	Homo sapiens	hg19		ENCODE	ENCODE Processing Pipeline	2012-01-17
163	A	163	CTCF-human^cell_line^NB4^ENCFF407MVV	ChIP-seq	CTCF-human	cell line	NB4	ENCFF407MVV	0.9865	39246	Homo sapiens	hg19		ENCODE	ENCODE Processing Pipeline	2012-01-17
164	A	164	CTCF-human^cell_line^OCI-LY1^ENCFF210LCR	ChIP-seq	CTCF-human	cell line	OCI-LY1	ENCFF210LCR	0.7093	278398	Homo sapiens	hg19		ENCODE	ENCODE Processing Pipeline	2017-11-13
165	A	165	CTCF-human^cell_line^OCI-LY1^ENCFF247GZH	ChIP-seq	CTCF-human	cell line	OCI-LY1	ENCFF247GZH	0.9825	48997	Homo sapiens	hg19		ENCODE	ENCODE Processing Pipeline	2017-11-13
166	A	166	CTCF-human^cell_line^OCI-LY1^ENCFF731GBO	ChIP-seq	CTCF-human	cell line	OCI-LY1	ENCFF731GBO	0.989	37429	Homo sapiens	hg19		ENCODE	ENCODE Processing Pipeline	2017-11-13
167	A	167	CTCF-human^cell_line^OCI-LY1^ENCFF827ONU	ChIP-seq	CTCF-human	cell line	OCI-LY1	ENCFF827ONU	0.7741	247756	Homo sapiens	hg19		ENCODE	ENCODE Processing Pipeline	2017-11-13
168	A	168	CTCF-human^cell_line^OCI-LY1^ENCFF990HKP	ChIP-seq	CTCF-human	cell line	OCI-LY1	ENCFF990HKP	0.735	260321	Homo sapiens	hg19		ENCODE	ENCODE Processing Pipeline	2017-11-13
169	A	169	CTCF-human^cell_line^OCI-LY3^ENCFF559NMA	ChIP-seq	CTCF-human	cell line	OCI-LY3	ENCFF559NMA	0.9784	51728	Homo sapiens	hg19		ENCODE	ENCODE Processing Pipeline	2014-07-11
170	A	170	CTCF-human^cell_line^OCI-LY3^ENCFF653ZMJ	ChIP-seq	CTCF-human	cell line	OCI-LY3	ENCFF653ZMJ	0.9766	52977	Homo sapiens	hg19		ENCODE	ENCODE Processing Pipeline	2014-07-11
171	A	171	CTCF-human^cell_line^OCI-LY3^ENCFF662BPG	ChIP-seq	CTCF-human	cell line	OCI-LY3	ENCFF662BPG	0.7526	265073	Homo sapiens	hg19		ENCODE	ENCODE Processing Pipeline	2014-07-11
172	A	172	CTCF-human^cell_line^OCI-LY3^ENCFF763SUY	ChIP-seq	CTCF-human	cell line	OCI-LY3	ENCFF763SUY	0.7252	272544	Homo sapiens	hg19		ENCODE	ENCODE Processing Pipeline	2014-07-11
173	A	173	CTCF-human^cell_line^OCI-LY3^ENCFF935FTJ	ChIP-seq	CTCF-human	cell line	OCI-LY3	ENCFF935FTJ	0.7372	261381	Homo sapiens	hg19		ENCODE	ENCODE Processing Pipeline	2014-07-11
174	A	174	CTCF-human^cell_line^OCI-LY7^ENCFF344EMX	ChIP-seq	CTCF-human	cell line	OCI-LY7	ENCFF344EMX	0.7794	239151	Homo sapiens	hg19		ENCODE	ENCODE Processing Pipeline	2014-07-11
175	A	175	CTCF-human^cell_line^OCI-LY7^ENCFF536OEM	ChIP-seq	CTCF-human	cell line	OCI-LY7	ENCFF536OEM	0.7708	228684	Homo sapiens	hg19		ENCODE	ENCODE Processing Pipeline	2014-07-11
176	A	176	CTCF-human^cell_line^OCI-LY7^ENCFF607FHS	ChIP-seq	CTCF-human	cell line	OCI-LY7	ENCFF607FHS	0.7422	259545	Homo sapiens	hg19		ENCODE	ENCODE Processing Pipeline	2014-07-11
177	A	177	CTCF-human^cell_line^OCI-LY7^ENCFF862VFJ	ChIP-seq	CTCF-human	cell line	OCI-LY7	ENCFF862VFJ	0.9718	58464	Homo sapiens	hg19		ENCODE	ENCODE Processing Pipeline	2014-07-11
178	A	178	CTCF-human^cell_line^Panc1^ENCFF032KSH	ChIP-seq	CTCF-human	cell line	Panc1	ENCFF032KSH	0.8078	250055	Homo sapiens	hg19		ENCODE	ENCODE Processing Pipeline	2017-07-21
179	A	179	CTCF-human^cell_line^Panc1^ENCFF255EDE	ChIP-seq	CTCF-human	cell line	Panc1	ENCFF255EDE	0.7471	240186	Homo sapiens	hg19		ENCODE	ENCODE Processing Pipeline	2017-07-21
180	A	180	CTCF-human^cell_line^Panc1^ENCFF439SKM	ChIP-seq	CTCF-human	cell line	Panc1	ENCFF439SKM	0.9827	35719	Homo sapiens	hg19		ENCODE	ENCODE Processing Pipeline	2017-07-21
181	A	181	CTCF-human^cell_line^Panc1^ENCFF450CNK	ChIP-seq	CTCF-human	cell line	Panc1	ENCFF450CNK	0.9735	47676	Homo sapiens	hg19		ENCODE	ENCODE Processing Pipeline	2017-07-21
182	A	182	CTCF-human^cell_line^Panc1^ENCFF563CXH	ChIP-seq	CTCF-human	cell line	Panc1	ENCFF563CXH	0.806	238877	Homo sapiens	hg19		ENCODE	ENCODE Processing Pipeline	2017-07-21
183	A	183	CTCF-human^cell_line^PC-3^ENCFF258RWN	ChIP-seq	CTCF-human	cell line	PC-3	ENCFF258RWN	0.9794	56999	Homo sapiens	hg19		ENCODE	ENCODE Processing Pipeline	2017-10-19
184	A	184	CTCF-human^cell_line^PC-3^ENCFF646CMN	ChIP-seq	CTCF-human	cell line	PC-3	ENCFF646CMN	0.7153	269939	Homo sapiens	hg19		ENCODE	ENCODE Processing Pipeline	2017-10-19
185	A	185	CTCF-human^cell_line^PC-3^ENCFF752ZNY	ChIP-seq	CTCF-human	cell line	PC-3	ENCFF752ZNY	0.7664	244420	Homo sapiens	hg19		ENCODE	ENCODE Processing Pipeline	2017-10-19
186	A	186	CTCF-human^cell_line^PC-3^ENCFF888CCA	ChIP-seq	CTCF-human	cell line	PC-3	ENCFF888CCA	0.7688	250380	Homo sapiens	hg19		ENCODE	ENCODE Processing Pipeline	2017-10-19
187	A	187	CTCF-human^cell_line^RWPE1^ENCFF241JKV	ChIP-seq	CTCF-human	cell line	RWPE1	ENCFF241JKV	0.9783	34488	Homo sapiens	hg19		ENCODE	ENCODE Processing Pipeline	2017-07-21
188	A	188	CTCF-human^cell_line^RWPE1^ENCFF281EIU	ChIP-seq	CTCF-human	cell line	RWPE1	ENCFF281EIU	0.7454	257135	Homo sapiens	hg19		ENCODE	ENCODE Processing Pipeline	2017-07-21
189	A	189	CTCF-human^cell_line^RWPE1^ENCFF605AVV	ChIP-seq	CTCF-human	cell line	RWPE1	ENCFF605AVV	0.8498	244792	Homo sapiens	hg19		ENCODE	ENCODE Processing Pipeline	2017-07-21
190	A	190	CTCF-human^cell_line^RWPE1^ENCFF677QYW	ChIP-seq	CTCF-human	cell line	RWPE1	ENCFF677QYW	0.8481	246657	Homo sapiens	hg19		ENCODE	ENCODE Processing Pipeline	2017-07-21
191	A	191	CTCF-human^cell_line^RWPE1^ENCFF962BGL	ChIP-seq	CTCF-human	cell line	RWPE1	ENCFF962BGL	0.9836	32653	Homo sapiens	hg19		ENCODE	ENCODE Processing Pipeline	2017-07-21
192	A	192	CTCF-human^cell_line^SK-N-SH^ENCFF040XUI	ChIP-seq	CTCF-human	cell line	SK-N-SH	ENCFF040XUI	0.726	270341	Homo sapiens	hg19		ENCODE	ENCODE Processing Pipeline	2017-11-13
193	A	193	CTCF-human^cell_line^SK-N-SH^ENCFF399EZO	ChIP-seq	CTCF-human	cell line	SK-N-SH	ENCFF399EZO	0.7585	273316	Homo sapiens	hg19		ENCODE	ENCODE Processing Pipeline	2017-11-13
194	A	194	CTCF-human^cell_line^SK-N-SH^ENCFF403SBB	ChIP-seq	CTCF-human	cell line	SK-N-SH	ENCFF403SBB	0.9788	54211	Homo sapiens	hg19		ENCODE	ENCODE Processing Pipeline	2017-11-13
195	A	195	CTCF-human^cell_line^SK-N-SH^ENCFF519MIS	ChIP-seq	CTCF-human	cell line	SK-N-SH	ENCFF519MIS	0.7353	280316	Homo sapiens	hg19		ENCODE	ENCODE Processing Pipeline	2017-11-13
196	A	196	CTCF-human^cell_line^SK-N-SH^ENCFF766YOT	ChIP-seq	CTCF-human	cell line	SK-N-SH	ENCFF766YOT	0.9814	51539	Homo sapiens	hg19		ENCODE	ENCODE Processing Pipeline	2017-11-13
197	A	197	CTCF-human^cell_line^T47D^ENCFF002CNT	ChIP-seq	CTCF-human	cell line	T47D	ENCFF002CNT	0.987	28773	Homo sapiens	hg19	dimethyl sulfoxide	ENCODE	ENCODE Consortium Analysis Working Group	2011-07-18
198	A	198	CTCF-human^cell_line^T47D^ENCFF170WYL	ChIP-seq	CTCF-human	cell line	T47D	ENCFF170WYL	0.9894	25196	Homo sapiens	hg19	dimethyl sulfoxide	ENCODE	ENCODE Processing Pipeline	2011-07-18
199	A	199	CTCF-human^cell_line^T47D^ENCFF885ILM	ChIP-seq	CTCF-human	cell line	T47D	ENCFF885ILM	0.7256	275997	Homo sapiens	hg19	dimethyl sulfoxide	ENCODE	ENCODE Processing Pipeline	2011-07-18
200	A	200	CTCF-human^cell_line^T47D^ENCFF903ZMF	ChIP-seq	CTCF-human	cell line	T47D	ENCFF903ZMF	0.9818	29827	Homo sapiens	hg19	dimethyl sulfoxide	ENCODE	ENCODE Processing Pipeline	2011-07-18
201	A	201	CTCF-human^cell_line^T47D^ENCFF976NKK	ChIP-seq	CTCF-human	cell line	T47D	ENCFF976NKK	0.6403	283196	Homo sapiens	hg19	dimethyl sulfoxide	ENCODE	ENCODE Processing Pipeline	2011-07-18
202	A	202	CTCF-human^cell_line^T47D^ENCFF986CUM	ChIP-seq	CTCF-human	cell line	T47D	ENCFF986CUM	0.7827	269757	Homo sapiens	hg19	dimethyl sulfoxide	ENCODE	ENCODE Processing Pipeline	2011-07-18
203	A	203	CTCF-human^cell_line^VCaP^ENCFF247RAX	ChIP-seq	CTCF-human	cell line	VCaP	ENCFF247RAX	0.7576	236861	Homo sapiens	hg19		ENCODE	ENCODE Processing Pipeline	2017-07-21
204	A	204	CTCF-human^cell_line^VCaP^ENCFF304IDM	ChIP-seq	CTCF-human	cell line	VCaP	ENCFF304IDM	0.9747	55878	Homo sapiens	hg19		ENCODE	ENCODE Processing Pipeline	2017-07-21
205	A	205	CTCF-human^cell_line^VCaP^ENCFF475IZO	ChIP-seq	CTCF-human	cell line	VCaP	ENCFF475IZO	0.9795	51663	Homo sapiens	hg19		ENCODE	ENCODE Processing Pipeline	2017-07-21
206	A	206	CTCF-human^cell_line^VCaP^ENCFF514JGP	ChIP-seq	CTCF-human	cell line	VCaP	ENCFF514JGP	0.7263	235645	Homo sapiens	hg19		ENCODE	ENCODE Processing Pipeline	2017-07-21
207	A	207	CTCF-human^cell_line^VCaP^ENCFF536CTG	ChIP-seq	CTCF-human	cell line	VCaP	ENCFF536CTG	0.724	240023	Homo sapiens	hg19		ENCODE	ENCODE Processing Pipeline	2017-07-21
208	A	208	CTCF-human^tissue^adrenal_gland^ENCFF215GGE	ChIP-seq	CTCF-human	tissue	adrenal gland	ENCFF215GGE	0.9855	37443	Homo sapiens	hg19		ENCODE	ENCODE Processing Pipeline	2016-11-07
209	A	209	CTCF-human^tissue^adrenal_gland^ENCFF245JXB	ChIP-seq	CTCF-human	tissue	adrenal gland	ENCFF245JXB	0.7192	262574	Homo sapiens	hg19		ENCODE	ENCODE Processing Pipeline	2016-11-07
210	A	210	CTCF-human^tissue^adrenal_gland^ENCFF622LJD	ChIP-seq	CTCF-human	tissue	adrenal gland	ENCFF622LJD	0.9855	35628	Homo sapiens	hg19		ENCODE	ENCODE Processing Pipeline	2016-11-07
211	A	211	CTCF-human^tissue^adrenal_gland^ENCFF627DHJ	ChIP-seq	CTCF-human	tissue	adrenal gland	ENCFF627DHJ	0.9838	42583	Homo sapiens	hg19		ENCODE	ENCODE Processing Pipeline	2017-01-30
212	A	212	CTCF-human^tissue^adrenal_gland^ENCFF698DYH	ChIP-seq	CTCF-human	tissue	adrenal gland	ENCFF698DYH	0.6645	284429	Homo sapiens	hg19		ENCODE	ENCODE Processing Pipeline	2016-12-13
213	A	213	CTCF-human^tissue^adrenal_gland^ENCFF779QTR	ChIP-seq	CTCF-human	tissue	adrenal gland	ENCFF779QTR	0.7105	271300	Homo sapiens	hg19		ENCODE	ENCODE Processing Pipeline	2016-11-07
214	A	214	CTCF-human^tissue^adrenal_gland^ENCFF872LIM	ChIP-seq	CTCF-human	tissue	adrenal gland	ENCFF872LIM	0.7998	269672	Homo sapiens	hg19		ENCODE	ENCODE Processing Pipeline	2017-01-30
215	A	215	CTCF-human^tissue^adrenal_gland^ENCFF985ZJL	ChIP-seq	CTCF-human	tissue	adrenal gland	ENCFF985ZJL	0.9882	31904	Homo sapiens	hg19		ENCODE	ENCODE Processing Pipeline	2016-12-13
216	A	216	CTCF-human^tissue^ascending_aorta^ENCFF147RBN	ChIP-seq	CTCF-human	tissue	ascending aorta	ENCFF147RBN	0.9884	22962	Homo sapiens	hg19		ENCODE	ENCODE Processing Pipeline	2016-12-13
217	A	217	CTCF-human^tissue^ascending_aorta^ENCFF256VHD	ChIP-seq	CTCF-human	tissue	ascending aorta	ENCFF256VHD	0.6286	285299	Homo sapiens	hg19		ENCODE	ENCODE Processing Pipeline	2016-12-13
218	A	218	CTCF-human^tissue^body_of_pancreas^ENCFF025MZL	ChIP-seq	CTCF-human	tissue	body of pancreas	ENCFF025MZL	0.9893	29032	Homo sapiens	hg19		ENCODE	ENCODE Processing Pipeline	2017-08-28
219	A	219	CTCF-human^tissue^body_of_pancreas^ENCFF156VNT	ChIP-seq	CTCF-human	tissue	body of pancreas	ENCFF156VNT	0.9906	30107	Homo sapiens	hg19		ENCODE	ENCODE Processing Pipeline	2016-11-07
220	A	220	CTCF-human^tissue^body_of_pancreas^ENCFF263MVV	ChIP-seq	CTCF-human	tissue	body of pancreas	ENCFF263MVV	0.7421	271916	Homo sapiens	hg19		ENCODE	ENCODE Processing Pipeline	2016-11-07
221	A	221	CTCF-human^tissue^body_of_pancreas^ENCFF325IOO	ChIP-seq	CTCF-human	tissue	body of pancreas	ENCFF325IOO	0.7372	270346	Homo sapiens	hg19		ENCODE	ENCODE Processing Pipeline	2016-11-29
222	A	222	CTCF-human^tissue^body_of_pancreas^ENCFF437LBW	ChIP-seq	CTCF-human	tissue	body of pancreas	ENCFF437LBW	0.9839	40729	Homo sapiens	hg19		ENCODE	ENCODE Processing Pipeline	2016-11-29
223	A	223	CTCF-human^tissue^body_of_pancreas^ENCFF566UPM	ChIP-seq	CTCF-human	tissue	body of pancreas	ENCFF566UPM	0.6915	276745	Homo sapiens	hg19		ENCODE	ENCODE Processing Pipeline	2016-11-07
224	A	224	CTCF-human^tissue^body_of_pancreas^ENCFF571KJQ	ChIP-seq	CTCF-human	tissue	body of pancreas	ENCFF571KJQ	0.7073	278005	Homo sapiens	hg19		ENCODE	ENCODE Processing Pipeline	2016-11-07
225	A	225	CTCF-human^tissue^body_of_pancreas^ENCFF622QGA	ChIP-seq	CTCF-human	tissue	body of pancreas	ENCFF622QGA	0.9824	47755	Homo sapiens	hg19		ENCODE	ENCODE Processing Pipeline	2016-11-07
226	A	226	CTCF-human^tissue^body_of_pancreas^ENCFF628TDS	ChIP-seq	CTCF-human	tissue	body of pancreas	ENCFF628TDS	0.9806	41967	Homo sapiens	hg19		ENCODE	ENCODE Processing Pipeline	2016-11-07
227	A	227	CTCF-human^tissue^body_of_pancreas^ENCFF792VDM	ChIP-seq	CTCF-human	tissue	body of pancreas	ENCFF792VDM	0.725	272144	Homo sapiens	hg19		ENCODE	ENCODE Processing Pipeline	2017-08-28
228	A	228	CTCF-human^tissue^breast_epithelium^ENCFF041YKU	ChIP-seq	CTCF-human	tissue	breast epithelium	ENCFF041YKU	0.6868	282778	Homo sapiens	hg19		ENCODE	ENCODE Processing Pipeline	2016-10-25
229	A	229	CTCF-human^tissue^breast_epithelium^ENCFF230IDW	ChIP-seq	CTCF-human	tissue	breast epithelium	ENCFF230IDW	0.7343	269879	Homo sapiens	hg19		ENCODE	ENCODE Processing Pipeline	2016-10-25
230	A	230	CTCF-human^tissue^breast_epithelium^ENCFF704TBE	ChIP-seq	CTCF-human	tissue	breast epithelium	ENCFF704TBE	0.7211	273781	Homo sapiens	hg19		ENCODE	ENCODE Processing Pipeline	2017-02-08
231	A	231	CTCF-human^tissue^breast_epithelium^ENCFF722THT	ChIP-seq	CTCF-human	tissue	breast epithelium	ENCFF722THT	0.9853	17942	Homo sapiens	hg19		ENCODE	ENCODE Processing Pipeline	2016-10-25
232	A	232	CTCF-human^tissue^breast_epithelium^ENCFF782GCQ	ChIP-seq	CTCF-human	tissue	breast epithelium	ENCFF782GCQ	0.9911	29399	Homo sapiens	hg19		ENCODE	ENCODE Processing Pipeline	2017-02-08
233	A	233	CTCF-human^tissue^breast_epithelium^ENCFF974SIH	ChIP-seq	CTCF-human	tissue	breast epithelium	ENCFF974SIH	0.9871	28617	Homo sapiens	hg19		ENCODE	ENCODE Processing Pipeline	2016-10-25
234	A	234	CTCF-human^tissue^esophagus_muscularis_mucosa^ENCFF109JXK	ChIP-seq	CTCF-human	tissue	esophagus muscularis mucosa	ENCFF109JXK	0.7246	280283	Homo sapiens	hg19		ENCODE	ENCODE Processing Pipeline	2017-03-20
235	A	235	CTCF-human^tissue^esophagus_muscularis_mucosa^ENCFF202BAI	ChIP-seq	CTCF-human	tissue	esophagus muscularis mucosa	ENCFF202BAI	0.9889	26290	Homo sapiens	hg19		ENCODE	ENCODE Processing Pipeline	2017-03-20
236	A	236	CTCF-human^tissue^esophagus_muscularis_mucosa^ENCFF294TXO	ChIP-seq	CTCF-human	tissue	esophagus muscularis mucosa	ENCFF294TXO	0.6992	278971	Homo sapiens	hg19		ENCODE	ENCODE Processing Pipeline	2017-04-04
237	A	237	CTCF-human^tissue^esophagus_muscularis_mucosa^ENCFF435EDS	ChIP-seq	CTCF-human	tissue	esophagus muscularis mucosa	ENCFF435EDS	0.9869	33039	Homo sapiens	hg19		ENCODE	ENCODE Processing Pipeline	2017-04-04
238	A	238	CTCF-human^tissue^esophagus_muscularis_mucosa^ENCFF586WMF	ChIP-seq	CTCF-human	tissue	esophagus muscularis mucosa	ENCFF586WMF	0.7161	271962	Homo sapiens	hg19		ENCODE	ENCODE Processing Pipeline	2016-12-19
239	A	239	CTCF-human^tissue^esophagus_muscularis_mucosa^ENCFF735EHK	ChIP-seq	CTCF-human	tissue	esophagus muscularis mucosa	ENCFF735EHK	0.9869	29398	Homo sapiens	hg19		ENCODE	ENCODE Processing Pipeline	2016-12-19
240	A	240	CTCF-human^tissue^esophagus_squamous_epithelium^ENCFF240CUH	ChIP-seq	CTCF-human	tissue	esophagus squamous epithelium	ENCFF240CUH	0.733	276979	Homo sapiens	hg19		ENCODE	ENCODE Processing Pipeline	2016-12-13
241	A	241	CTCF-human^tissue^esophagus_squamous_epithelium^ENCFF369LXG	ChIP-seq	CTCF-human	tissue	esophagus squamous epithelium	ENCFF369LXG	0.9865	35052	Homo sapiens	hg19		ENCODE	ENCODE Processing Pipeline	2016-12-13
242	A	242	CTCF-human^tissue^esophagus_squamous_epithelium^ENCFF470NNW	ChIP-seq	CTCF-human	tissue	esophagus squamous epithelium	ENCFF470NNW	0.9911	31818	Homo sapiens	hg19		ENCODE	ENCODE Processing Pipeline	2016-12-13
243	A	243	CTCF-human^tissue^esophagus_squamous_epithelium^ENCFF578ZTX	ChIP-seq	CTCF-human	tissue	esophagus squamous epithelium	ENCFF578ZTX	0.7532	278875	Homo sapiens	hg19		ENCODE	ENCODE Processing Pipeline	2016-12-13
244	A	244	CTCF-human^tissue^esophagus_squamous_epithelium^ENCFF587LBC	ChIP-seq	CTCF-human	tissue	esophagus squamous epithelium	ENCFF587LBC	0.9761	48240	Homo sapiens	hg19		ENCODE	ENCODE Processing Pipeline	2016-12-13
245	A	245	CTCF-human^tissue^esophagus_squamous_epithelium^ENCFF611IFP	ChIP-seq	CTCF-human	tissue	esophagus squamous epithelium	ENCFF611IFP	0.9922	27562	Homo sapiens	hg19		ENCODE	ENCODE Processing Pipeline	2017-08-28
246	A	246	CTCF-human^tissue^esophagus_squamous_epithelium^ENCFF761JIU	ChIP-seq	CTCF-human	tissue	esophagus squamous epithelium	ENCFF761JIU	0.986	33706	Homo sapiens	hg19		ENCODE	ENCODE Processing Pipeline	2016-12-13
247	A	247	CTCF-human^tissue^esophagus_squamous_epithelium^ENCFF927GGF	ChIP-seq	CTCF-human	tissue	esophagus squamous epithelium	ENCFF927GGF	0.7823	273677	Homo sapiens	hg19		ENCODE	ENCODE Processing Pipeline	2016-12-13
248	A	248	CTCF-human^tissue^esophagus_squamous_epithelium^ENCFF945IDU	ChIP-seq	CTCF-human	tissue	esophagus squamous epithelium	ENCFF945IDU	0.6376	273505	Homo sapiens	hg19		ENCODE	ENCODE Processing Pipeline	2017-08-28
249	A	249	CTCF-human^tissue^esophagus_squamous_epithelium^ENCFF987VRF	ChIP-seq	CTCF-human	tissue	esophagus squamous epithelium	ENCFF987VRF	0.747	280107	Homo sapiens	hg19		ENCODE	ENCODE Processing Pipeline	2016-12-13
250	A	250	CTCF-human^tissue^gastrocnemius_medialis^ENCFF101PDP	ChIP-seq	CTCF-human	tissue	gastrocnemius medialis	ENCFF101PDP	0.9849	22339	Homo sapiens	hg19		ENCODE	ENCODE Processing Pipeline	2017-02-01
251	A	251	CTCF-human^tissue^gastrocnemius_medialis^ENCFF396NYG	ChIP-seq	CTCF-human	tissue	gastrocnemius medialis	ENCFF396NYG	0.9876	23276	Homo sapiens	hg19		ENCODE	ENCODE Processing Pipeline	2016-12-13
252	A	252	CTCF-human^tissue^gastrocnemius_medialis^ENCFF425DIK	ChIP-seq	CTCF-human	tissue	gastrocnemius medialis	ENCFF425DIK	0.6979	271664	Homo sapiens	hg19		ENCODE	ENCODE Processing Pipeline	2016-12-13
253	A	253	CTCF-human^tissue^gastrocnemius_medialis^ENCFF693ETV	ChIP-seq	CTCF-human	tissue	gastrocnemius medialis	ENCFF693ETV	0.6504	287874	Homo sapiens	hg19		ENCODE	ENCODE Processing Pipeline	2017-02-01
254	A	254	CTCF-human^tissue^gastrocnemius_medialis^ENCFF749ROX	ChIP-seq	CTCF-human	tissue	gastrocnemius medialis	ENCFF749ROX	0.7496	269967	Homo sapiens	hg19		ENCODE	ENCODE Processing Pipeline	2016-12-13
255	A	255	CTCF-human^tissue^gastrocnemius_medialis^ENCFF985OZU	ChIP-seq	CTCF-human	tissue	gastrocnemius medialis	ENCFF985OZU	0.9898	27290	Homo sapiens	hg19		ENCODE	ENCODE Processing Pipeline	2016-12-13
256	A	256	CTCF-human^tissue^gastroesophageal_sphincter^ENCFF045AYR	ChIP-seq	CTCF-human	tissue	gastroesophageal sphincter	ENCFF045AYR	0.9839	35322	Homo sapiens	hg19		ENCODE	ENCODE Processing Pipeline	2017-06-23
257	A	257	CTCF-human^tissue^gastroesophageal_sphincter^ENCFF245IPV	ChIP-seq	CTCF-human	tissue	gastroesophageal sphincter	ENCFF245IPV	0.7146	278330	Homo sapiens	hg19		ENCODE	ENCODE Processing Pipeline	2017-06-23
258	A	258	CTCF-human^tissue^gastroesophageal_sphincter^ENCFF603KUP	ChIP-seq	CTCF-human	tissue	gastroesophageal sphincter	ENCFF603KUP	0.9816	33127	Homo sapiens	hg19		ENCODE	ENCODE Processing Pipeline	2017-06-23
259	A	259	CTCF-human^tissue^gastroesophageal_sphincter^ENCFF856ZCX	ChIP-seq	CTCF-human	tissue	gastroesophageal sphincter	ENCFF856ZCX	0.7447	274521	Homo sapiens	hg19		ENCODE	ENCODE Processing Pipeline	2017-06-23
260	A	260	CTCF-human^tissue^lower_leg_skin^ENCFF054PUP	ChIP-seq	CTCF-human	tissue	lower leg skin	ENCFF054PUP	0.9928	1286	Homo sapiens	hg19		ENCODE	ENCODE Processing Pipeline	2016-11-07
261	A	261	CTCF-human^tissue^lower_leg_skin^ENCFF173TPC	ChIP-seq	CTCF-human	tissue	lower leg skin	ENCFF173TPC	0.7251	281378	Homo sapiens	hg19		ENCODE	ENCODE Processing Pipeline	2016-11-07
262	A	262	CTCF-human^tissue^lower_leg_skin^ENCFF286IKG	ChIP-seq	CTCF-human	tissue	lower leg skin	ENCFF286IKG	0.601	288137	Homo sapiens	hg19		ENCODE	ENCODE Processing Pipeline	2016-11-07
263	A	263	CTCF-human^tissue^lower_leg_skin^ENCFF383NCL	ChIP-seq	CTCF-human	tissue	lower leg skin	ENCFF383NCL	0.573	289184	Homo sapiens	hg19		ENCODE	ENCODE Processing Pipeline	2016-11-07
264	A	264	CTCF-human^tissue^lower_leg_skin^ENCFF637FOR	ChIP-seq	CTCF-human	tissue	lower leg skin	ENCFF637FOR	0.9736	14579	Homo sapiens	hg19		ENCODE	ENCODE Processing Pipeline	2016-11-07
265	A	265	CTCF-human^tissue^lower_leg_skin^ENCFF733VAF	ChIP-seq	CTCF-human	tissue	lower leg skin	ENCFF733VAF	0.971	6114	Homo sapiens	hg19		ENCODE	ENCODE Processing Pipeline	2016-11-07
266	A	266	CTCF-human^tissue^lower_leg_skin^ENCFF751UAF	ChIP-seq	CTCF-human	tissue	lower leg skin	ENCFF751UAF	0.984	128	Homo sapiens	hg19		ENCODE	ENCODE Processing Pipeline	2016-11-07
267	A	267	CTCF-human^tissue^lower_leg_skin^ENCFF873BHU	ChIP-seq	CTCF-human	tissue	lower leg skin	ENCFF873BHU	0.5899	287196	Homo sapiens	hg19		ENCODE	ENCODE Processing Pipeline	2016-11-07
268	A	268	CTCF-human^tissue^omental_fat_pad^ENCFF363MKS	ChIP-seq	CTCF-human	tissue	omental fat pad	ENCFF363MKS	0.5956	288350	Homo sapiens	hg19		ENCODE	ENCODE Processing Pipeline	2017-01-30
269	A	269	CTCF-human^tissue^omental_fat_pad^ENCFF454PSG	ChIP-seq	CTCF-human	tissue	omental fat pad	ENCFF454PSG	0.9858	7158	Homo sapiens	hg19		ENCODE	ENCODE Processing Pipeline	2017-06-23
270	A	270	CTCF-human^tissue^omental_fat_pad^ENCFF483EHQ	ChIP-seq	CTCF-human	tissue	omental fat pad	ENCFF483EHQ	0.6122	288079	Homo sapiens	hg19		ENCODE	ENCODE Processing Pipeline	2017-06-23
271	A	271	CTCF-human^tissue^omental_fat_pad^ENCFF517HGL	ChIP-seq	CTCF-human	tissue	omental fat pad	ENCFF517HGL	0.9886	12582	Homo sapiens	hg19		ENCODE	ENCODE Processing Pipeline	2016-12-13
272	A	272	CTCF-human^tissue^omental_fat_pad^ENCFF709PEA	ChIP-seq	CTCF-human	tissue	omental fat pad	ENCFF709PEA	0.9885	90	Homo sapiens	hg19		ENCODE	ENCODE Processing Pipeline	2017-01-30
273	A	273	CTCF-human^tissue^omental_fat_pad^ENCFF728JUW	ChIP-seq	CTCF-human	tissue	omental fat pad	ENCFF728JUW	0.7039	286234	Homo sapiens	hg19		ENCODE	ENCODE Processing Pipeline	2016-12-13
274	A	274	CTCF-human^tissue^ovary^ENCFF237NQY	ChIP-seq	CTCF-human	tissue	ovary	ENCFF237NQY	0.659	277068	Homo sapiens	hg19		ENCODE	ENCODE Processing Pipeline	2016-12-13
275	A	275	CTCF-human^tissue^ovary^ENCFF261BWI	ChIP-seq	CTCF-human	tissue	ovary	ENCFF261BWI	0.9898	22577	Homo sapiens	hg19		ENCODE	ENCODE Processing Pipeline	2016-12-13
276	A	276	CTCF-human^tissue^ovary^ENCFF333FVM	ChIP-seq	CTCF-human	tissue	ovary	ENCFF333FVM	0.6837	281676	Homo sapiens	hg19		ENCODE	ENCODE Processing Pipeline	2016-12-19
277	A	277	CTCF-human^tissue^ovary^ENCFF522DLJ	ChIP-seq	CTCF-human	tissue	ovary	ENCFF522DLJ	0.9888	23469	Homo sapiens	hg19		ENCODE	ENCODE Processing Pipeline	2016-12-19
278	A	278	CTCF-human^tissue^Peyer's_patch^ENCFF112ACP	ChIP-seq	CTCF-human	tissue	Peyer's patch	ENCFF112ACP	0.9759	45706	Homo sapiens	hg19		ENCODE	ENCODE Processing Pipeline	2017-01-30
279	A	279	CTCF-human^tissue^Peyer's_patch^ENCFF300UJN	ChIP-seq	CTCF-human	tissue	Peyer's patch	ENCFF300UJN	0.693	280304	Homo sapiens	hg19		ENCODE	ENCODE Processing Pipeline	2017-01-30
280	A	280	CTCF-human^tissue^Peyer's_patch^ENCFF320GJE	ChIP-seq	CTCF-human	tissue	Peyer's patch	ENCFF320GJE	0.9782	21958	Homo sapiens	hg19		ENCODE	ENCODE Processing Pipeline	2017-01-30
281	A	281	CTCF-human^tissue^Peyer's_patch^ENCFF393OKG	ChIP-seq	CTCF-human	tissue	Peyer's patch	ENCFF393OKG	0.653	282478	Homo sapiens	hg19		ENCODE	ENCODE Processing Pipeline	2017-01-30
282	A	282	CTCF-human^tissue^Peyer's_patch^ENCFF414ZTT	ChIP-seq	CTCF-human	tissue	Peyer's patch	ENCFF414ZTT	0.9759	47049	Homo sapiens	hg19		ENCODE	ENCODE Processing Pipeline	2017-01-30
283	A	283	CTCF-human^tissue^Peyer's_patch^ENCFF696JKX	ChIP-seq	CTCF-human	tissue	Peyer's patch	ENCFF696JKX	0.7434	273020	Homo sapiens	hg19		ENCODE	ENCODE Processing Pipeline	2017-01-30
284	A	284	CTCF-human^tissue^Peyer's_patch^ENCFF777TZZ	ChIP-seq	CTCF-human	tissue	Peyer's patch	ENCFF777TZZ	0.9783	42719	Homo sapiens	hg19		ENCODE	ENCODE Processing Pipeline	2017-01-30
285	A	285	CTCF-human^tissue^Peyer's_patch^ENCFF821KSJ	ChIP-seq	CTCF-human	tissue	Peyer's patch	ENCFF821KSJ	0.7073	279984	Homo sapiens	hg19		ENCODE	ENCODE Processing Pipeline	2017-01-30
286	A	286	CTCF-human^tissue^prostate_gland^ENCFF483ENA	ChIP-seq	CTCF-human	tissue	prostate gland	ENCFF483ENA	0.7524	274300	Homo sapiens	hg19		ENCODE	ENCODE Processing Pipeline	2016-11-29
287	A	287	CTCF-human^tissue^prostate_gland^ENCFF591HNR	ChIP-seq	CTCF-human	tissue	prostate gland	ENCFF591HNR	0.6904	276900	Homo sapiens	hg19		ENCODE	ENCODE Processing Pipeline	2016-11-29
288	A	288	CTCF-human^tissue^prostate_gland^ENCFF846FIG	ChIP-seq	CTCF-human	tissue	prostate gland	ENCFF846FIG	0.9842	39654	Homo sapiens	hg19		ENCODE	ENCODE Processing Pipeline	2016-11-29
289	A	289	CTCF-human^tissue^prostate_gland^ENCFF899MQP	ChIP-seq	CTCF-human	tissue	prostate gland	ENCFF899MQP	0.9878	39950	Homo sapiens	hg19		ENCODE	ENCODE Processing Pipeline	2016-11-29
290	A	290	CTCF-human^tissue^right_lobe_of_liver^ENCFF142FYE	ChIP-seq	CTCF-human	tissue	right lobe of liver	ENCFF142FYE	0.6727	283458	Homo sapiens	hg19		ENCODE	ENCODE Processing Pipeline	2016-12-13
291	A	291	CTCF-human^tissue^right_lobe_of_liver^ENCFF665OBP	ChIP-seq	CTCF-human	tissue	right lobe of liver	ENCFF665OBP	0.9835	37463	Homo sapiens	hg19		ENCODE	ENCODE Processing Pipeline	2016-12-13
292	A	292	CTCF-human^tissue^sigmoid_colon^ENCFF230HWI	ChIP-seq	CTCF-human	tissue	sigmoid colon	ENCFF230HWI	0.9851	15930	Homo sapiens	hg19		ENCODE	ENCODE Processing Pipeline	2016-12-08
293	A	293	CTCF-human^tissue^sigmoid_colon^ENCFF246HSO	ChIP-seq	CTCF-human	tissue	sigmoid colon	ENCFF246HSO	0.6118	288853	Homo sapiens	hg19		ENCODE	ENCODE Processing Pipeline	2016-12-08
294	A	294	CTCF-human^tissue^sigmoid_colon^ENCFF249NQH	ChIP-seq	CTCF-human	tissue	sigmoid colon	ENCFF249NQH	0.6856	280522	Homo sapiens	hg19		ENCODE	ENCODE Processing Pipeline	2016-12-08
295	A	295	CTCF-human^tissue^sigmoid_colon^ENCFF279POO	ChIP-seq	CTCF-human	tissue	sigmoid colon	ENCFF279POO	0.6338	287890	Homo sapiens	hg19		ENCODE	ENCODE Processing Pipeline	2016-11-07
296	A	296	CTCF-human^tissue^sigmoid_colon^ENCFF637HAC	ChIP-seq	CTCF-human	tissue	sigmoid colon	ENCFF637HAC	0.9868	25533	Homo sapiens	hg19		ENCODE	ENCODE Processing Pipeline	2016-12-08
297	A	297	CTCF-human^tissue^sigmoid_colon^ENCFF689ZNH	ChIP-seq	CTCF-human	tissue	sigmoid colon	ENCFF689ZNH	0.9885	24004	Homo sapiens	hg19		ENCODE	ENCODE Processing Pipeline	2016-11-07
298	A	298	CTCF-human^tissue^spleen^ENCFF003YLJ	ChIP-seq	CTCF-human	tissue	spleen	ENCFF003YLJ	0.9878	20542	Homo sapiens	hg19		ENCODE	ENCODE Processing Pipeline	2016-07-11
299	A	299	CTCF-human^tissue^spleen^ENCFF358WEO	ChIP-seq	CTCF-human	tissue	spleen	ENCFF358WEO	0.6466	286577	Homo sapiens	hg19		ENCODE	ENCODE Processing Pipeline	2016-07-11
300	A	300	CTCF-human^tissue^spleen^ENCFF396TUD	ChIP-seq	CTCF-human	tissue	spleen	ENCFF396TUD	0.9881	32129	Homo sapiens	hg19		ENCODE	ENCODE Processing Pipeline	2016-07-11
301	A	301	CTCF-human^tissue^spleen^ENCFF399TIE	ChIP-seq	CTCF-human	tissue	spleen	ENCFF399TIE	0.7136	280321	Homo sapiens	hg19		ENCODE	ENCODE Processing Pipeline	2016-07-11
302	A	302	CTCF-human^tissue^spleen^ENCFF459AHK	ChIP-seq	CTCF-human	tissue	spleen	ENCFF459AHK	0.9866	19887	Homo sapiens	hg19		ENCODE	ENCODE Processing Pipeline	2016-07-11
303	A	303	CTCF-human^tissue^spleen^ENCFF518NZX	ChIP-seq	CTCF-human	tissue	spleen	ENCFF518NZX	0.6947	278645	Homo sapiens	hg19		ENCODE	ENCODE Processing Pipeline	2016-07-11
304	A	304	CTCF-human^tissue^spleen^ENCFF741BED	ChIP-seq	CTCF-human	tissue	spleen	ENCFF741BED	0.9904	31270	Homo sapiens	hg19		ENCODE	ENCODE Processing Pipeline	2016-07-11
305	A	305	CTCF-human^tissue^spleen^ENCFF877QMQ	ChIP-seq	CTCF-human	tissue	spleen	ENCFF877QMQ	0.6457	286022	Homo sapiens	hg19		ENCODE	ENCODE Processing Pipeline	2016-07-11
306	A	306	CTCF-human^tissue^stomach^ENCFF039SAY	ChIP-seq	CTCF-human	tissue	stomach	ENCFF039SAY	0.9886	31035	Homo sapiens	hg19		ENCODE	ENCODE Processing Pipeline	2016-07-11
307	A	307	CTCF-human^tissue^stomach^ENCFF092GNG	ChIP-seq	CTCF-human	tissue	stomach	ENCFF092GNG	0.5865	290218	Homo sapiens	hg19		ENCODE	ENCODE Processing Pipeline	2016-07-11
308	A	308	CTCF-human^tissue^stomach^ENCFF108QPP	ChIP-seq	CTCF-human	tissue	stomach	ENCFF108QPP	0.6395	287199	Homo sapiens	hg19		ENCODE	ENCODE Processing Pipeline	2016-07-11
309	A	309	CTCF-human^tissue^stomach^ENCFF142PDO	ChIP-seq	CTCF-human	tissue	stomach	ENCFF142PDO	0.5749	290837	Homo sapiens	hg19		ENCODE	ENCODE Processing Pipeline	2016-07-11
310	A	310	CTCF-human^tissue^stomach^ENCFF468WHP	ChIP-seq	CTCF-human	tissue	stomach	ENCFF468WHP	0.6977	281216	Homo sapiens	hg19		ENCODE	ENCODE Processing Pipeline	2016-07-11
311	A	311	CTCF-human^tissue^stomach^ENCFF560VSK	ChIP-seq	CTCF-human	tissue	stomach	ENCFF560VSK	0.9854	23681	Homo sapiens	hg19		ENCODE	ENCODE Processing Pipeline	2016-07-11
312	A	312	CTCF-human^tissue^stomach^ENCFF703CWY	ChIP-seq	CTCF-human	tissue	stomach	ENCFF703CWY	0.9729	2598	Homo sapiens	hg19		ENCODE	ENCODE Processing Pipeline	2016-07-11
313	A	313	CTCF-human^tissue^stomach^ENCFF828UBR	ChIP-seq	CTCF-human	tissue	stomach	ENCFF828UBR	0.5547	143	Homo sapiens	hg19		ENCODE	ENCODE Processing Pipeline	2016-07-11
314	A	314	CTCF-human^tissue^subcutaneous_adipose_tissue^ENCFF051USR	ChIP-seq	CTCF-human	tissue	subcutaneous adipose tissue	ENCFF051USR	1	6	Homo sapiens	hg19		ENCODE	ENCODE Processing Pipeline	2016-07-11
315	A	315	CTCF-human^tissue^subcutaneous_adipose_tissue^ENCFF657HTU	ChIP-seq	CTCF-human	tissue	subcutaneous adipose tissue	ENCFF657HTU	0.64	285832	Homo sapiens	hg19		ENCODE	ENCODE Processing Pipeline	2016-07-11
316	A	316	CTCF-human^tissue^subcutaneous_adipose_tissue^ENCFF927QZZ	ChIP-seq	CTCF-human	tissue	subcutaneous adipose tissue	ENCFF927QZZ	0.5826	285719	Homo sapiens	hg19		ENCODE	ENCODE Processing Pipeline	2016-07-11
317	A	317	CTCF-human^tissue^subcutaneous_adipose_tissue^ENCFF973ISL	ChIP-seq	CTCF-human	tissue	subcutaneous adipose tissue	ENCFF973ISL	0.5571	694	Homo sapiens	hg19		ENCODE	ENCODE Processing Pipeline	2016-07-11
318	A	318	CTCF-human^tissue^suprapubic_skin^ENCFF010BAD	ChIP-seq	CTCF-human	tissue	suprapubic skin	ENCFF010BAD	0.657	287087	Homo sapiens	hg19		ENCODE	ENCODE Processing Pipeline	2016-07-11
319	A	319	CTCF-human^tissue^suprapubic_skin^ENCFF148LAV	ChIP-seq	CTCF-human	tissue	suprapubic skin	ENCFF148LAV	0.9954	14221	Homo sapiens	hg19		ENCODE	ENCODE Processing Pipeline	2016-07-11
320	A	320	CTCF-human^tissue^suprapubic_skin^ENCFF856FKS	ChIP-seq	CTCF-human	tissue	suprapubic skin	ENCFF856FKS	0.6507	287348	Homo sapiens	hg19		ENCODE	ENCODE Processing Pipeline	2016-07-11
321	A	321	CTCF-human^tissue^suprapubic_skin^ENCFF971ILA	ChIP-seq	CTCF-human	tissue	suprapubic skin	ENCFF971ILA	0.9867	8508	Homo sapiens	hg19		ENCODE	ENCODE Processing Pipeline	2016-07-11
322	A	322	CTCF-human^tissue^testis^ENCFF146REQ	ChIP-seq	CTCF-human	tissue	testis	ENCFF146REQ	0.6897	282255	Homo sapiens	hg19		ENCODE	ENCODE Processing Pipeline	2016-12-13
323	A	323	CTCF-human^tissue^testis^ENCFF432XLE	ChIP-seq	CTCF-human	tissue	testis	ENCFF432XLE	0.9887	24053	Homo sapiens	hg19		ENCODE	ENCODE Processing Pipeline	2016-12-13
324	A	324	CTCF-human^tissue^testis^ENCFF649WCV	ChIP-seq	CTCF-human	tissue	testis	ENCFF649WCV	0.7187	279526	Homo sapiens	hg19		ENCODE	ENCODE Processing Pipeline	2017-01-30
325	A	325	CTCF-human^tissue^testis^ENCFF885KKQ	ChIP-seq	CTCF-human	tissue	testis	ENCFF885KKQ	0.9855	33128	Homo sapiens	hg19		ENCODE	ENCODE Processing Pipeline	2017-01-30
326	A	326	CTCF-human^tissue^thyroid_gland^ENCFF384ALJ	ChIP-seq	CTCF-human	tissue	thyroid gland	ENCFF384ALJ	0.9778	35322	Homo sapiens	hg19		ENCODE	ENCODE Processing Pipeline	2016-11-07
327	A	327	CTCF-human^tissue^thyroid_gland^ENCFF398VGB	ChIP-seq	CTCF-human	tissue	thyroid gland	ENCFF398VGB	0.76	275537	Homo sapiens	hg19		ENCODE	ENCODE Processing Pipeline	2017-01-30
328	A	328	CTCF-human^tissue^thyroid_gland^ENCFF401DFB	ChIP-seq	CTCF-human	tissue	thyroid gland	ENCFF401DFB	0.9856	28636	Homo sapiens	hg19		ENCODE	ENCODE Processing Pipeline	2017-01-30
329	A	329	CTCF-human^tissue^thyroid_gland^ENCFF520JZM	ChIP-seq	CTCF-human	tissue	thyroid gland	ENCFF520JZM	0.9771	39635	Homo sapiens	hg19		ENCODE	ENCODE Processing Pipeline	2016-12-13
330	A	330	CTCF-human^tissue^thyroid_gland^ENCFF747PUI	ChIP-seq	CTCF-human	tissue	thyroid gland	ENCFF747PUI	0.6979	277573	Homo sapiens	hg19		ENCODE	ENCODE Processing Pipeline	2016-12-13
331	A	331	CTCF-human^tissue^thyroid_gland^ENCFF833TSX	ChIP-seq	CTCF-human	tissue	thyroid gland	ENCFF833TSX	0.7177	261290	Homo sapiens	hg19		ENCODE	ENCODE Processing Pipeline	2016-11-07
332	A	332	CTCF-human^tissue^tibial_artery^ENCFF246QUK	ChIP-seq	CTCF-human	tissue	tibial artery	ENCFF246QUK	0.9853	31448	Homo sapiens	hg19		ENCODE	ENCODE Processing Pipeline	2017-02-08
333	A	333	CTCF-human^tissue^tibial_artery^ENCFF258KBF	ChIP-seq	CTCF-human	tissue	tibial artery	ENCFF258KBF	0.721	272822	Homo sapiens	hg19		ENCODE	ENCODE Processing Pipeline	2017-02-08
334	A	334	CTCF-human^tissue^tibial_nerve^ENCFF005FQK	ChIP-seq	CTCF-human	tissue	tibial nerve	ENCFF005FQK	0.7794	258661	Homo sapiens	hg19		ENCODE	ENCODE Processing Pipeline	2016-12-13
335	A	335	CTCF-human^tissue^tibial_nerve^ENCFF239EJM	ChIP-seq	CTCF-human	tissue	tibial nerve	ENCFF239EJM	0.9903	31553	Homo sapiens	hg19		ENCODE	ENCODE Processing Pipeline	2016-12-08
336	A	336	CTCF-human^tissue^tibial_nerve^ENCFF407FUL	ChIP-seq	CTCF-human	tissue	tibial nerve	ENCFF407FUL	0.9899	32977	Homo sapiens	hg19		ENCODE	ENCODE Processing Pipeline	2016-12-13
337	A	337	CTCF-human^tissue^tibial_nerve^ENCFF435JAM	ChIP-seq	CTCF-human	tissue	tibial nerve	ENCFF435JAM	0.7456	263937	Homo sapiens	hg19		ENCODE	ENCODE Processing Pipeline	2016-12-08
338	A	338	CTCF-human^tissue^tibial_nerve^ENCFF541GTF	ChIP-seq	CTCF-human	tissue	tibial nerve	ENCFF541GTF	0.762	258548	Homo sapiens	hg19		ENCODE	ENCODE Processing Pipeline	2016-12-08
339	A	339	CTCF-human^tissue^tibial_nerve^ENCFF646ODW	ChIP-seq	CTCF-human	tissue	tibial nerve	ENCFF646ODW	0.9892	36937	Homo sapiens	hg19		ENCODE	ENCODE Processing Pipeline	2016-12-08
340	A	340	CTCF-human^tissue^transverse_colon^ENCFF088TUO	ChIP-seq	CTCF-human	tissue	transverse colon	ENCFF088TUO	0.5878	289060	Homo sapiens	hg19		ENCODE	ENCODE Processing Pipeline	2016-07-11
341	A	341	CTCF-human^tissue^transverse_colon^ENCFF251IXD	ChIP-seq	CTCF-human	tissue	transverse colon	ENCFF251IXD	0.9882	31170	Homo sapiens	hg19		ENCODE	ENCODE Processing Pipeline	2016-07-08
342	A	342	CTCF-human^tissue^transverse_colon^ENCFF316LSD	ChIP-seq	CTCF-human	tissue	transverse colon	ENCFF316LSD	0.9828	35004	Homo sapiens	hg19		ENCODE	ENCODE Processing Pipeline	2016-10-25
343	A	343	CTCF-human^tissue^transverse_colon^ENCFF369UWV	ChIP-seq	CTCF-human	tissue	transverse colon	ENCFF369UWV	0.9858	8764	Homo sapiens	hg19		ENCODE	ENCODE Processing Pipeline	2016-07-11
344	A	344	CTCF-human^tissue^transverse_colon^ENCFF547PLX	ChIP-seq	CTCF-human	tissue	transverse colon	ENCFF547PLX	0.9834	36978	Homo sapiens	hg19		ENCODE	ENCODE Processing Pipeline	2016-10-25
345	A	345	CTCF-human^tissue^transverse_colon^ENCFF558ONH	ChIP-seq	CTCF-human	tissue	transverse colon	ENCFF558ONH	0.681	283529	Homo sapiens	hg19		ENCODE	ENCODE Processing Pipeline	2017-08-28
346	A	346	CTCF-human^tissue^transverse_colon^ENCFF571PCW	ChIP-seq	CTCF-human	tissue	transverse colon	ENCFF571PCW	0.9874	29902	Homo sapiens	hg19		ENCODE	ENCODE Processing Pipeline	2017-08-28
347	A	347	CTCF-human^tissue^transverse_colon^ENCFF618NMD	ChIP-seq	CTCF-human	tissue	transverse colon	ENCFF618NMD	0.7182	270534	Homo sapiens	hg19		ENCODE	ENCODE Processing Pipeline	2016-07-08
348	A	348	CTCF-human^tissue^transverse_colon^ENCFF620DNX	ChIP-seq	CTCF-human	tissue	transverse colon	ENCFF620DNX	0.7415	259885	Homo sapiens	hg19		ENCODE	ENCODE Processing Pipeline	2016-10-25
349	A	349	CTCF-human^tissue^transverse_colon^ENCFF999RRH	ChIP-seq	CTCF-human	tissue	transverse colon	ENCFF999RRH	0.7307	264127	Homo sapiens	hg19		ENCODE	ENCODE Processing Pipeline	2016-10-25
350	A	350	CTCF-human^tissue^upper_lobe_of_left_lung^ENCFF039PUW	ChIP-seq	CTCF-human	tissue	upper lobe of left lung	ENCFF039PUW	0.7645	271628	Homo sapiens	hg19		ENCODE	ENCODE Processing Pipeline	2016-12-08
351	A	351	CTCF-human^tissue^upper_lobe_of_left_lung^ENCFF088SYH	ChIP-seq	CTCF-human	tissue	upper lobe of left lung	ENCFF088SYH	0.729	275462	Homo sapiens	hg19		ENCODE	ENCODE Processing Pipeline	2016-12-08
352	A	352	CTCF-human^tissue^upper_lobe_of_left_lung^ENCFF104VHX	ChIP-seq	CTCF-human	tissue	upper lobe of left lung	ENCFF104VHX	0.7216	277328	Homo sapiens	hg19		ENCODE	ENCODE Processing Pipeline	2016-12-08
353	A	353	CTCF-human^tissue^upper_lobe_of_left_lung^ENCFF144ZWB	ChIP-seq	CTCF-human	tissue	upper lobe of left lung	ENCFF144ZWB	0.6331	275638	Homo sapiens	hg19		ENCODE	ENCODE Processing Pipeline	2018-12-11
354	A	354	CTCF-human^tissue^upper_lobe_of_left_lung^ENCFF232DOG	ChIP-seq	CTCF-human	tissue	upper lobe of left lung	ENCFF232DOG	0.9936	26927	Homo sapiens	hg19		ENCODE	ENCODE Processing Pipeline	2018-12-11
355	A	355	CTCF-human^tissue^upper_lobe_of_left_lung^ENCFF544XZU	ChIP-seq	CTCF-human	tissue	upper lobe of left lung	ENCFF544XZU	0.9906	37406	Homo sapiens	hg19		ENCODE	ENCODE Processing Pipeline	2016-12-08
356	A	356	CTCF-human^tissue^upper_lobe_of_left_lung^ENCFF745NPN	ChIP-seq	CTCF-human	tissue	upper lobe of left lung	ENCFF745NPN	0.9896	34269	Homo sapiens	hg19		ENCODE	ENCODE Processing Pipeline	2016-12-08
357	A	357	CTCF-human^tissue^upper_lobe_of_left_lung^ENCFF781EZZ	ChIP-seq	CTCF-human	tissue	upper lobe of left lung	ENCFF781EZZ	0.9914	26038	Homo sapiens	hg19		ENCODE	ENCODE Processing Pipeline	2016-12-08
358	A	358	CTCF-human^tissue^upper_lobe_of_left_lung^ENCFF938NIP	ChIP-seq	CTCF-human	tissue	upper lobe of left lung	ENCFF938NIP	0.7081	277978	Homo sapiens	hg19		ENCODE	ENCODE Processing Pipeline	2016-12-08
359	A	359	CTCF-human^tissue^upper_lobe_of_left_lung^ENCFF984EZB	ChIP-seq	CTCF-human	tissue	upper lobe of left lung	ENCFF984EZB	0.9866	41262	Homo sapiens	hg19		ENCODE	ENCODE Processing Pipeline	2016-12-08
360	A	360	CTCF-human^tissue^uterus^ENCFF282BOE	ChIP-seq	CTCF-human	tissue	uterus	ENCFF282BOE	0.9877	32628	Homo sapiens	hg19		ENCODE	ENCODE Processing Pipeline	2016-11-07
361	A	361	CTCF-human^tissue^uterus^ENCFF354MGW	ChIP-seq	CTCF-human	tissue	uterus	ENCFF354MGW	0.7116	279338	Homo sapiens	hg19		ENCODE	ENCODE Processing Pipeline	2016-11-07
362	A	362	CTCF-human^tissue^uterus^ENCFF513GHF	ChIP-seq	CTCF-human	tissue	uterus	ENCFF513GHF	0.7344	272205	Homo sapiens	hg19		ENCODE	ENCODE Processing Pipeline	2016-11-07
363	A	363	CTCF-human^tissue^uterus^ENCFF634DDY	ChIP-seq	CTCF-human	tissue	uterus	ENCFF634DDY	0.9898	31208	Homo sapiens	hg19		ENCODE	ENCODE Processing Pipeline	2016-11-07
364	A	364	CTCF-human^tissue^vagina^ENCFF176MPT	ChIP-seq	CTCF-human	tissue	vagina	ENCFF176MPT	0.9911	25447	Homo sapiens	hg19		ENCODE	ENCODE Processing Pipeline	2017-01-30
365	A	365	CTCF-human^tissue^vagina^ENCFF450XID	ChIP-seq	CTCF-human	tissue	vagina	ENCFF450XID	0.686	283150	Homo sapiens	hg19		ENCODE	ENCODE Processing Pipeline	2017-01-30
366	A	366	CTCF-human^tissue^vagina^ENCFF562MDO	ChIP-seq	CTCF-human	tissue	vagina	ENCFF562MDO	0.6287	286902	Homo sapiens	hg19		ENCODE	ENCODE Processing Pipeline	2017-01-30
367	A	367	CTCF-human^tissue^vagina^ENCFF767YMW	ChIP-seq	CTCF-human	tissue	vagina	ENCFF767YMW	0.9863	17126	Homo sapiens	hg19		ENCODE	ENCODE Processing Pipeline	2017-01-30
368	A	368	DNase-seq^primary_cell^amniotic_epithelial_cell^ENCFF001SQL	DNase-seq		primary cell	amniotic epithelial cell	ENCFF001SQL	0.9051	182655	Homo sapiens	hg19		ENCODE	John Stamatoyannopoulos, UW	2010-12-14
369	A	369	DNase-seq^primary_cell^amniotic_epithelial_cell^ENCFF001VZG	DNase-seq		primary cell	amniotic epithelial cell	ENCFF001VZG	0.8861	257499	Homo sapiens	hg19		ENCODE	John Stamatoyannopoulos, UW	2010-12-14
370	A	370	DNase-seq^primary_cell^amniotic_epithelial_cell^ENCFF001WGT	DNase-seq		primary cell	amniotic epithelial cell	ENCFF001WGT	0.9051	182655	Homo sapiens	hg19		ENCODE	John Stamatoyannopoulos, UW	2010-12-14
371	A	371	DNase-seq^primary_cell^amniotic_epithelial_cell^ENCFF001WGU	DNase-seq		primary cell	amniotic epithelial cell	ENCFF001WGU	0.905	178041	Homo sapiens	hg19		ENCODE	John Stamatoyannopoulos, UW	2010-12-14
372	A	372	DNase-seq^primary_cell^amniotic_epithelial_cell^ENCFF053HTN	DNase-seq		primary cell	amniotic epithelial cell	ENCFF053HTN	0.8788	303866	Homo sapiens	hg19		ENCODE	ENCODE Processing Pipeline	2010-12-14
373	A	373	DNase-seq^primary_cell^amniotic_epithelial_cell^ENCFF316LBU	DNase-seq		primary cell	amniotic epithelial cell	ENCFF316LBU	0.8788	303884	Homo sapiens	hg19		ENCODE	ENCODE Processing Pipeline	2010-12-14
374	A	374	DNase-seq^primary_cell^amniotic_epithelial_cell^ENCFF685XBT	DNase-seq		primary cell	amniotic epithelial cell	ENCFF685XBT	0.9218	112884	Homo sapiens	hg19		ENCODE	ENCODE Processing Pipeline	2010-12-14
375	A	375	DNase-seq^primary_cell^amniotic_epithelial_cell^ENCFF727SDN	DNase-seq		primary cell	amniotic epithelial cell	ENCFF727SDN	0.9218	111413	Homo sapiens	hg19		ENCODE	ENCODE Processing Pipeline	2010-12-14
376	A	376	DNase-seq^primary_cell^amniotic_epithelial_cell^ENCFF810ZKH	DNase-seq		primary cell	amniotic epithelial cell	ENCFF810ZKH	0.9217	111387	Homo sapiens	hg19		ENCODE	ENCODE Processing Pipeline	2010-12-14
377	A	377	DNase-seq^primary_cell^amniotic_epithelial_cell^ENCFF857QWC	DNase-seq		primary cell	amniotic epithelial cell	ENCFF857QWC	0.8785	305200	Homo sapiens	hg19		ENCODE	ENCODE Processing Pipeline	2010-12-14
378	A	378	DNase-seq^primary_cell^astrocyte^ENCFF001SRX	DNase-seq		primary cell	astrocyte	ENCFF001SRX	0.9222	171427	Homo sapiens	hg19		ENCODE	John Stamatoyannopoulos, UW	2010-12-16
379	A	379	DNase-seq^primary_cell^astrocyte^ENCFF001WBU	DNase-seq		primary cell	astrocyte	ENCFF001WBU	0.9104	234049	Homo sapiens	hg19		ENCODE	John Stamatoyannopoulos, UW	2010-12-16
380	A	380	DNase-seq^primary_cell^astrocyte^ENCFF001WQR	DNase-seq		primary cell	astrocyte	ENCFF001WQR	0.9222	171427	Homo sapiens	hg19		ENCODE	John Stamatoyannopoulos, UW	2010-12-16
381	A	381	DNase-seq^primary_cell^astrocyte^ENCFF001WQS	DNase-seq		primary cell	astrocyte	ENCFF001WQS	0.9303	139309	Homo sapiens	hg19		ENCODE	John Stamatoyannopoulos, UW	2010-12-16
382	A	382	DNase-seq^primary_cell^astrocyte^ENCFF399UZY	DNase-seq		primary cell	astrocyte	ENCFF399UZY	0.9087	244228	Homo sapiens	hg19		ENCODE	ENCODE Processing Pipeline	2010-12-16
383	A	383	DNase-seq^primary_cell^astrocyte^ENCFF538VZH	DNase-seq		primary cell	astrocyte	ENCFF538VZH	0.9432	81928	Homo sapiens	hg19		ENCODE	ENCODE Processing Pipeline	2010-12-16
384	A	384	DNase-seq^primary_cell^astrocyte^ENCFF655XBN	DNase-seq		primary cell	astrocyte	ENCFF655XBN	0.9414	81417	Homo sapiens	hg19		ENCODE	ENCODE Processing Pipeline	2010-12-16
385	A	385	DNase-seq^primary_cell^astrocyte^ENCFF789WQN	DNase-seq		primary cell	astrocyte	ENCFF789WQN	0.909	246098	Homo sapiens	hg19		ENCODE	ENCODE Processing Pipeline	2010-12-16
386	A	386	DNase-seq^primary_cell^astrocyte^ENCFF803JHO	DNase-seq		primary cell	astrocyte	ENCFF803JHO	0.9414	81425	Homo sapiens	hg19		ENCODE	ENCODE Processing Pipeline	2010-12-16
387	A	387	DNase-seq^primary_cell^astrocyte^ENCFF966MFW	DNase-seq		primary cell	astrocyte	ENCFF966MFW	0.9087	244217	Homo sapiens	hg19		ENCODE	ENCODE Processing Pipeline	2010-12-16
388	A	388	DNase-seq^primary_cell^astrocyte_of_the_cerebellum^ENCFF001SQK	DNase-seq		primary cell	astrocyte of the cerebellum	ENCFF001SQK	0.9249	161557	Homo sapiens	hg19		ENCODE	John Stamatoyannopoulos, UW	2011-05-04
389	A	389	DNase-seq^primary_cell^astrocyte_of_the_cerebellum^ENCFF001WGP	DNase-seq		primary cell	astrocyte of the cerebellum	ENCFF001WGP	0.9249	161557	Homo sapiens	hg19		ENCODE	John Stamatoyannopoulos, UW	2011-05-04
390	A	390	DNase-seq^primary_cell^astrocyte_of_the_cerebellum^ENCFF001WGQ	DNase-seq		primary cell	astrocyte of the cerebellum	ENCFF001WGQ	0.9283	133344	Homo sapiens	hg19		ENCODE	John Stamatoyannopoulos, UW	2011-05-04
391	A	391	DNase-seq^primary_cell^astrocyte_of_the_cerebellum^ENCFF057PEY	DNase-seq		primary cell	astrocyte of the cerebellum	ENCFF057PEY	0.9409	89915	Homo sapiens	hg19		ENCODE	ENCODE Processing Pipeline	2011-05-04
392	A	392	DNase-seq^primary_cell^astrocyte_of_the_cerebellum^ENCFF347MBD	DNase-seq		primary cell	astrocyte of the cerebellum	ENCFF347MBD	0.9409	89904	Homo sapiens	hg19		ENCODE	ENCODE Processing Pipeline	2011-05-04
393	A	393	DNase-seq^primary_cell^astrocyte_of_the_cerebellum^ENCFF588QXP	DNase-seq		primary cell	astrocyte of the cerebellum	ENCFF588QXP	0.941	90287	Homo sapiens	hg19		ENCODE	ENCODE Processing Pipeline	2011-05-04
394	A	394	DNase-seq^primary_cell^astrocyte_of_the_cerebellum^ENCFF819ZIM	DNase-seq		primary cell	astrocyte of the cerebellum	ENCFF819ZIM	0.9335	120418	Homo sapiens	hg19		ENCODE	ENCODE Processing Pipeline	2011-05-04
395	A	395	DNase-seq^primary_cell^astrocyte_of_the_cerebellum^ENCFF892TZU	DNase-seq		primary cell	astrocyte of the cerebellum	ENCFF892TZU	0.9334	121191	Homo sapiens	hg19		ENCODE	ENCODE Processing Pipeline	2011-05-04
396	A	396	DNase-seq^primary_cell^astrocyte_of_the_cerebellum^ENCFF915YFO	DNase-seq		primary cell	astrocyte of the cerebellum	ENCFF915YFO	0.9335	120413	Homo sapiens	hg19		ENCODE	ENCODE Processing Pipeline	2011-05-04
397	A	397	DNase-seq^primary_cell^astrocyte_of_the_hippocampus^ENCFF001SQM	DNase-seq		primary cell	astrocyte of the hippocampus	ENCFF001SQM	0.9218	181581	Homo sapiens	hg19		ENCODE	John Stamatoyannopoulos, UW	2011-05-04
398	A	398	DNase-seq^primary_cell^astrocyte_of_the_hippocampus^ENCFF001VZI	DNase-seq		primary cell	astrocyte of the hippocampus	ENCFF001VZI	0.9079	271509	Homo sapiens	hg19		ENCODE	John Stamatoyannopoulos, UW	2011-05-04
399	A	399	DNase-seq^primary_cell^astrocyte_of_the_hippocampus^ENCFF001WGX	DNase-seq		primary cell	astrocyte of the hippocampus	ENCFF001WGX	0.9218	181581	Homo sapiens	hg19		ENCODE	John Stamatoyannopoulos, UW	2011-05-04
400	A	400	DNase-seq^primary_cell^astrocyte_of_the_hippocampus^ENCFF001WGY	DNase-seq		primary cell	astrocyte of the hippocampus	ENCFF001WGY	0.9274	154812	Homo sapiens	hg19		ENCODE	John Stamatoyannopoulos, UW	2011-05-04
401	A	401	DNase-seq^primary_cell^astrocyte_of_the_hippocampus^ENCFF662JPI	DNase-seq		primary cell	astrocyte of the hippocampus	ENCFF662JPI	0.9567	58411	Homo sapiens	hg19		ENCODE	ENCODE Processing Pipeline	2011-05-04
402	A	402	DNase-seq^primary_cell^astrocyte_of_the_hippocampus^ENCFF698ZFJ	DNase-seq		primary cell	astrocyte of the hippocampus	ENCFF698ZFJ	0.9036	288132	Homo sapiens	hg19		ENCODE	ENCODE Processing Pipeline	2011-05-04
403	A	403	DNase-seq^primary_cell^astrocyte_of_the_spinal_cord^ENCFF001SQN	DNase-seq		primary cell	astrocyte of the spinal cord	ENCFF001SQN	0.8934	173662	Homo sapiens	hg19		ENCODE	John Stamatoyannopoulos, UW	2011-05-04
404	A	404	DNase-seq^primary_cell^astrocyte_of_the_spinal_cord^ENCFF001VZK	DNase-seq		primary cell	astrocyte of the spinal cord	ENCFF001VZK	0.9112	232521	Homo sapiens	hg19		ENCODE	John Stamatoyannopoulos, UW	2011-05-04
405	A	405	DNase-seq^primary_cell^astrocyte_of_the_spinal_cord^ENCFF001WHB	DNase-seq		primary cell	astrocyte of the spinal cord	ENCFF001WHB	0.8934	173658	Homo sapiens	hg19		ENCODE	John Stamatoyannopoulos, UW	2011-05-04
406	A	406	DNase-seq^primary_cell^astrocyte_of_the_spinal_cord^ENCFF001WHC	DNase-seq		primary cell	astrocyte of the spinal cord	ENCFF001WHC	0.9083	153426	Homo sapiens	hg19		ENCODE	John Stamatoyannopoulos, UW	2011-05-04
407	A	407	DNase-seq^primary_cell^astrocyte_of_the_spinal_cord^ENCFF452BSD	DNase-seq		primary cell	astrocyte of the spinal cord	ENCFF452BSD	0.9418	61330	Homo sapiens	hg19		ENCODE	ENCODE Processing Pipeline	2011-05-04
408	A	408	DNase-seq^primary_cell^astrocyte_of_the_spinal_cord^ENCFF674LBB	DNase-seq		primary cell	astrocyte of the spinal cord	ENCFF674LBB	0.9027	235245	Homo sapiens	hg19		ENCODE	ENCODE Processing Pipeline	2011-05-04
409	A	409	DNase-seq^primary_cell^B_cell^ENCFF001SQD	DNase-seq		primary cell	B cell	ENCFF001SQD	0.9229	82274	Homo sapiens	hg19		ENCODE	John Stamatoyannopoulos, UW	2011-10-19
410	A	410	DNase-seq^primary_cell^B_cell^ENCFF001VYW	DNase-seq		primary cell	B cell	ENCFF001VYW	0.9097	122412	Homo sapiens	hg19		ENCODE	John Stamatoyannopoulos, UW	2011-10-19
411	A	411	DNase-seq^primary_cell^B_cell^ENCFF001WEP	DNase-seq		primary cell	B cell	ENCFF001WEP	0.9372	81120	Homo sapiens	hg19		ENCODE	John Stamatoyannopoulos, UW	2011-10-19
412	A	412	DNase-seq^primary_cell^B_cell^ENCFF001WEQ	DNase-seq		primary cell	B cell	ENCFF001WEQ	0.9229	82271	Homo sapiens	hg19		ENCODE	John Stamatoyannopoulos, UW	2011-10-19
413	A	413	DNase-seq^primary_cell^B_cell^ENCFF083NJI	DNase-seq		primary cell	B cell	ENCFF083NJI	0.9576	38524	Homo sapiens	hg19		Roadmap	ENCODE Processing Pipeline	2013-07-31
414	A	414	DNase-seq^primary_cell^B_cell^ENCFF159HJV	DNase-seq		primary cell	B cell	ENCFF159HJV	0.9576	38529	Homo sapiens	hg19		Roadmap	ENCODE Processing Pipeline	2013-07-31
415	A	415	DNase-seq^primary_cell^B_cell^ENCFF210RAG	DNase-seq		primary cell	B cell	ENCFF210RAG	0.9611	39347	Homo sapiens	hg19		Roadmap	ENCODE Processing Pipeline	2013-07-31
416	A	416	DNase-seq^primary_cell^B_cell^ENCFF263YRO	DNase-seq		primary cell	B cell	ENCFF263YRO	0.9462	51204	Homo sapiens	hg19		ENCODE	ENCODE Processing Pipeline	2011-10-19
417	A	417	DNase-seq^primary_cell^B_cell^ENCFF403PJS	DNase-seq		primary cell	B cell	ENCFF403PJS	0.9546	40524	Homo sapiens	hg19		Roadmap	ENCODE Processing Pipeline	2013-07-31
418	A	418	DNase-seq^primary_cell^B_cell^ENCFF581UTE	DNase-seq		primary cell	B cell	ENCFF581UTE	0.9069	111137	Homo sapiens	hg19		ENCODE	ENCODE Processing Pipeline	2011-10-19
419	A	419	DNase-seq^primary_cell^B_cell^ENCFF654IWG	DNase-seq		primary cell	B cell	ENCFF654IWG	0.9567	41207	Homo sapiens	hg19		Roadmap	ENCODE Processing Pipeline	2013-07-31
420	A	420	DNase-seq^primary_cell^B_cell^ENCFF957KRB	DNase-seq		primary cell	B cell	ENCFF957KRB	0.9546	40518	Homo sapiens	hg19		Roadmap	ENCODE Processing Pipeline	2013-07-31
421	A	421	DNase-seq^primary_cell^brain_microvascular_endothelial_cell^ENCFF001SQO	DNase-seq		primary cell	brain microvascular endothelial cell	ENCFF001SQO	0.924	180753	Homo sapiens	hg19		ENCODE	John Stamatoyannopoulos, UW	2010-12-16
422	A	422	DNase-seq^primary_cell^brain_microvascular_endothelial_cell^ENCFF001WHF	DNase-seq		primary cell	brain microvascular endothelial cell	ENCFF001WHF	0.924	180753	Homo sapiens	hg19		ENCODE	John Stamatoyannopoulos, UW	2010-12-16
423	A	423	DNase-seq^primary_cell^brain_microvascular_endothelial_cell^ENCFF001WHG	DNase-seq		primary cell	brain microvascular endothelial cell	ENCFF001WHG	0.9309	151007	Homo sapiens	hg19		ENCODE	John Stamatoyannopoulos, UW	2010-12-16
424	A	424	DNase-seq^primary_cell^brain_microvascular_endothelial_cell^ENCFF224NMM	DNase-seq		primary cell	brain microvascular endothelial cell	ENCFF224NMM	0.9432	98870	Homo sapiens	hg19		ENCODE	ENCODE Processing Pipeline	2010-12-16
425	A	425	DNase-seq^primary_cell^brain_microvascular_endothelial_cell^ENCFF283RDM	DNase-seq		primary cell	brain microvascular endothelial cell	ENCFF283RDM	0.9434	99505	Homo sapiens	hg19		ENCODE	ENCODE Processing Pipeline	2010-12-16
426	A	426	DNase-seq^primary_cell^brain_microvascular_endothelial_cell^ENCFF613TQY	DNase-seq		primary cell	brain microvascular endothelial cell	ENCFF613TQY	0.9411	117714	Homo sapiens	hg19		ENCODE	ENCODE Processing Pipeline	2010-12-16
427	A	427	DNase-seq^primary_cell^brain_microvascular_endothelial_cell^ENCFF704JIN	DNase-seq		primary cell	brain microvascular endothelial cell	ENCFF704JIN	0.9417	116971	Homo sapiens	hg19		ENCODE	ENCODE Processing Pipeline	2010-12-16
428	A	428	DNase-seq^primary_cell^brain_microvascular_endothelial_cell^ENCFF737DPY	DNase-seq		primary cell	brain microvascular endothelial cell	ENCFF737DPY	0.9432	98858	Homo sapiens	hg19		ENCODE	ENCODE Processing Pipeline	2010-12-16
429	A	429	DNase-seq^primary_cell^brain_microvascular_endothelial_cell^ENCFF833HUK	DNase-seq		primary cell	brain microvascular endothelial cell	ENCFF833HUK	0.9417	116982	Homo sapiens	hg19		ENCODE	ENCODE Processing Pipeline	2010-12-16
430	A	430	DNase-seq^primary_cell^brain_pericyte^ENCFF001WHH	DNase-seq		primary cell	brain pericyte	ENCFF001WHH	0.8693	184306	Homo sapiens	hg19		ENCODE	John Stamatoyannopoulos, UW	2012-03-06
431	A	431	DNase-seq^primary_cell^brain_pericyte^ENCFF300ZIA	DNase-seq		primary cell	brain pericyte	ENCFF300ZIA	0.9072	67449	Homo sapiens	hg19		ENCODE	ENCODE Processing Pipeline	2012-03-06
432	A	432	DNase-seq^primary_cell^brain_pericyte^ENCFF687ZRR	DNase-seq		primary cell	brain pericyte	ENCFF687ZRR	0.9141	65726	Homo sapiens	hg19		ENCODE	ENCODE Processing Pipeline	2012-03-06
433	A	433	DNase-seq^primary_cell^brain_pericyte^ENCFF972QQK	DNase-seq		primary cell	brain pericyte	ENCFF972QQK	0.9072	67453	Homo sapiens	hg19		ENCODE	ENCODE Processing Pipeline	2012-03-06
434	A	434	DNase-seq^primary_cell^bronchial_epithelial_cell^ENCFF001SSF	DNase-seq		primary cell	bronchial epithelial cell	ENCFF001SSF	0.9246	178072	Homo sapiens	hg19		ENCODE	John Stamatoyannopoulos, UW	2010-12-16
435	A	435	DNase-seq^primary_cell^bronchial_epithelial_cell^ENCFF001WCE	DNase-seq		primary cell	bronchial epithelial cell	ENCFF001WCE	0.9112	252211	Homo sapiens	hg19		ENCODE	John Stamatoyannopoulos, UW	2010-12-16
436	A	436	DNase-seq^primary_cell^bronchial_epithelial_cell^ENCFF001WQV	DNase-seq		primary cell	bronchial epithelial cell	ENCFF001WQV	0.9339	130486	Homo sapiens	hg19	retinoic acid	ENCODE	John Stamatoyannopoulos, UW	2012-03-06
437	A	437	DNase-seq^primary_cell^bronchial_epithelial_cell^ENCFF001WQW	DNase-seq		primary cell	bronchial epithelial cell	ENCFF001WQW	0.9108	142182	Homo sapiens	hg19	retinoic acid	ENCODE	John Stamatoyannopoulos, UW	2012-03-06
438	A	438	DNase-seq^primary_cell^bronchial_epithelial_cell^ENCFF001WSJ	DNase-seq		primary cell	bronchial epithelial cell	ENCFF001WSJ	0.9246	178072	Homo sapiens	hg19		ENCODE	John Stamatoyannopoulos, UW	2010-12-16
439	A	439	DNase-seq^primary_cell^bronchial_epithelial_cell^ENCFF001WSK	DNase-seq		primary cell	bronchial epithelial cell	ENCFF001WSK	0.9265	156403	Homo sapiens	hg19		ENCODE	John Stamatoyannopoulos, UW	2010-12-16
440	A	440	DNase-seq^primary_cell^bronchial_epithelial_cell^ENCFF061UXT	DNase-seq		primary cell	bronchial epithelial cell	ENCFF061UXT	0.9396	92816	Homo sapiens	hg19		ENCODE	ENCODE Processing Pipeline	2010-12-16
441	A	441	DNase-seq^primary_cell^bronchial_epithelial_cell^ENCFF072QES	DNase-seq		primary cell	bronchial epithelial cell	ENCFF072QES	0.9458	77917	Homo sapiens	hg19	retinoic acid	ENCODE	ENCODE Processing Pipeline	2012-03-06
442	A	442	DNase-seq^primary_cell^bronchial_epithelial_cell^ENCFF243PXZ	DNase-seq		primary cell	bronchial epithelial cell	ENCFF243PXZ	0.906	288203	Homo sapiens	hg19		ENCODE	ENCODE Processing Pipeline	2010-12-16
443	A	443	DNase-seq^primary_cell^bronchial_epithelial_cell^ENCFF251CYD	DNase-seq		primary cell	bronchial epithelial cell	ENCFF251CYD	0.9398	92171	Homo sapiens	hg19		ENCODE	ENCODE Processing Pipeline	2010-12-16
444	A	444	DNase-seq^primary_cell^bronchial_epithelial_cell^ENCFF338GII	DNase-seq		primary cell	bronchial epithelial cell	ENCFF338GII	0.9398	92185	Homo sapiens	hg19		ENCODE	ENCODE Processing Pipeline	2010-12-16
445	A	445	DNase-seq^primary_cell^bronchial_epithelial_cell^ENCFF546QUZ	DNase-seq		primary cell	bronchial epithelial cell	ENCFF546QUZ	0.9065	286789	Homo sapiens	hg19		ENCODE	ENCODE Processing Pipeline	2010-12-16
446	A	446	DNase-seq^primary_cell^bronchial_epithelial_cell^ENCFF552CWN	DNase-seq		primary cell	bronchial epithelial cell	ENCFF552CWN	0.9458	77927	Homo sapiens	hg19	retinoic acid	ENCODE	ENCODE Processing Pipeline	2012-03-06
447	A	447	DNase-seq^primary_cell^bronchial_epithelial_cell^ENCFF581YOE	DNase-seq		primary cell	bronchial epithelial cell	ENCFF581YOE	0.9346	83565	Homo sapiens	hg19	retinoic acid	ENCODE	ENCODE Processing Pipeline	2012-03-06
448	A	448	DNase-seq^primary_cell^bronchial_epithelial_cell^ENCFF595OHJ	DNase-seq		primary cell	bronchial epithelial cell	ENCFF595OHJ	0.9065	286779	Homo sapiens	hg19		ENCODE	ENCODE Processing Pipeline	2010-12-16
449	A	449	DNase-seq^primary_cell^bronchial_epithelial_cell^ENCFF661YBX	DNase-seq		primary cell	bronchial epithelial cell	ENCFF661YBX	0.9346	83581	Homo sapiens	hg19	retinoic acid	ENCODE	ENCODE Processing Pipeline	2012-03-06
450	A	450	DNase-seq^primary_cell^bronchial_epithelial_cell^ENCFF669RIA	DNase-seq		primary cell	bronchial epithelial cell	ENCFF669RIA	0.9465	78369	Homo sapiens	hg19	retinoic acid	ENCODE	ENCODE Processing Pipeline	2012-03-06
451	A	451	DNase-seq^primary_cell^bronchial_epithelial_cell^ENCFF900CNW	DNase-seq		primary cell	bronchial epithelial cell	ENCFF900CNW	0.9337	84235	Homo sapiens	hg19	retinoic acid	ENCODE	ENCODE Processing Pipeline	2012-03-06
452	A	452	DNase-seq^primary_cell^cardiac_fibroblast^ENCFF001SQP	DNase-seq		primary cell	cardiac fibroblast	ENCFF001SQP	0.9331	154487	Homo sapiens	hg19		ENCODE	John Stamatoyannopoulos, UW	2010-12-16
453	A	453	DNase-seq^primary_cell^cardiac_fibroblast^ENCFF001SQQ	DNase-seq		primary cell	cardiac fibroblast	ENCFF001SQQ	0.9211	167078	Homo sapiens	hg19		ENCODE	John Stamatoyannopoulos, UW	2010-12-16
454	A	454	DNase-seq^primary_cell^cardiac_fibroblast^ENCFF001VZM	DNase-seq		primary cell	cardiac fibroblast	ENCFF001VZM	0.9197	216071	Homo sapiens	hg19		ENCODE	John Stamatoyannopoulos, UW	2010-12-16
455	A	455	DNase-seq^primary_cell^cardiac_fibroblast^ENCFF001VZO	DNase-seq		primary cell	cardiac fibroblast	ENCFF001VZO	0.9104	243686	Homo sapiens	hg19		ENCODE	John Stamatoyannopoulos, UW	2010-12-16
456	A	456	DNase-seq^primary_cell^cardiac_fibroblast^ENCFF001WHP	DNase-seq		primary cell	cardiac fibroblast	ENCFF001WHP	0.9331	154486	Homo sapiens	hg19		ENCODE	John Stamatoyannopoulos, UW	2010-12-16
457	A	457	DNase-seq^primary_cell^cardiac_fibroblast^ENCFF001WHQ	DNase-seq		primary cell	cardiac fibroblast	ENCFF001WHQ	0.934	146465	Homo sapiens	hg19		ENCODE	John Stamatoyannopoulos, UW	2010-12-16
458	A	458	DNase-seq^primary_cell^cardiac_fibroblast^ENCFF001WHT	DNase-seq		primary cell	cardiac fibroblast	ENCFF001WHT	0.9211	167077	Homo sapiens	hg19		ENCODE	John Stamatoyannopoulos, UW	2010-12-16
459	A	459	DNase-seq^primary_cell^cardiac_fibroblast^ENCFF001WHU	DNase-seq		primary cell	cardiac fibroblast	ENCFF001WHU	0.9203	155985	Homo sapiens	hg19		ENCODE	John Stamatoyannopoulos, UW	2010-12-16
460	A	460	DNase-seq^primary_cell^cardiac_fibroblast^ENCFF092IXN	DNase-seq		primary cell	cardiac fibroblast	ENCFF092IXN	0.9479	99454	Homo sapiens	hg19		ENCODE	ENCODE Processing Pipeline	2010-12-16
461	A	461	DNase-seq^primary_cell^cardiac_fibroblast^ENCFF300CAD	DNase-seq		primary cell	cardiac fibroblast	ENCFF300CAD	0.9004	291239	Homo sapiens	hg19		ENCODE	ENCODE Processing Pipeline	2010-12-16
462	A	462	DNase-seq^primary_cell^cardiac_fibroblast^ENCFF528ZJQ	DNase-seq		primary cell	cardiac fibroblast	ENCFF528ZJQ	0.9004	291259	Homo sapiens	hg19		ENCODE	ENCODE Processing Pipeline	2010-12-16
463	A	463	DNase-seq^primary_cell^cardiac_fibroblast^ENCFF653KYK	DNase-seq		primary cell	cardiac fibroblast	ENCFF653KYK	0.9355	97594	Homo sapiens	hg19		ENCODE	ENCODE Processing Pipeline	2010-12-16
464	A	464	DNase-seq^primary_cell^cardiac_fibroblast^ENCFF866FQI	DNase-seq		primary cell	cardiac fibroblast	ENCFF866FQI	0.9355	97585	Homo sapiens	hg19		ENCODE	ENCODE Processing Pipeline	2010-12-16
465	A	465	DNase-seq^primary_cell^cardiac_fibroblast^ENCFF957GSL	DNase-seq		primary cell	cardiac fibroblast	ENCFF957GSL	0.9117	252454	Homo sapiens	hg19		ENCODE	ENCODE Processing Pipeline	2010-12-16
466	A	466	DNase-seq^primary_cell^cardiac_muscle_cell^ENCFF001SQR	DNase-seq		primary cell	cardiac muscle cell	ENCFF001SQR	0.9282	172475	Homo sapiens	hg19		ENCODE	John Stamatoyannopoulos, UW	2010-12-16
467	A	467	DNase-seq^primary_cell^cardiac_muscle_cell^ENCFF001VZQ	DNase-seq		primary cell	cardiac muscle cell	ENCFF001VZQ	0.9175	226964	Homo sapiens	hg19		ENCODE	John Stamatoyannopoulos, UW	2010-12-16
468	A	468	DNase-seq^primary_cell^cardiac_muscle_cell^ENCFF001WHX	DNase-seq		primary cell	cardiac muscle cell	ENCFF001WHX	0.9282	172475	Homo sapiens	hg19		ENCODE	John Stamatoyannopoulos, UW	2010-12-16
469	A	469	DNase-seq^primary_cell^cardiac_muscle_cell^ENCFF001WHY	DNase-seq		primary cell	cardiac muscle cell	ENCFF001WHY	0.9366	141273	Homo sapiens	hg19		ENCODE	John Stamatoyannopoulos, UW	2010-12-16
470	A	470	DNase-seq^primary_cell^cardiac_muscle_cell^ENCFF156RTG	DNase-seq		primary cell	cardiac muscle cell	ENCFF156RTG	0.9079	268924	Homo sapiens	hg19		ENCODE	ENCODE Processing Pipeline	2010-12-16
471	A	471	DNase-seq^primary_cell^cardiac_muscle_cell^ENCFF862ZMZ	DNase-seq		primary cell	cardiac muscle cell	ENCFF862ZMZ	0.9469	94319	Homo sapiens	hg19		ENCODE	ENCODE Processing Pipeline	2010-12-16
472	A	472	DNase-seq^primary_cell^CD14-positive_monocyte^ENCFF001SRV	DNase-seq		primary cell	CD14-positive monocyte	ENCFF001SRV	0.9147	113091	Homo sapiens	hg19		ENCODE	John Stamatoyannopoulos, UW	2011-10-19
473	A	473	DNase-seq^primary_cell^CD14-positive_monocyte^ENCFF001UXE	DNase-seq		primary cell	CD14-positive monocyte	ENCFF001UXE	0.9568	142043	Homo sapiens	hg19		ENCODE	Gregory Crawford, Duke	2012-08-28
474	A	474	DNase-seq^primary_cell^CD14-positive_monocyte^ENCFF001WQG	DNase-seq		primary cell	CD14-positive monocyte	ENCFF001WQG	0.9147	113091	Homo sapiens	hg19		ENCODE	John Stamatoyannopoulos, UW	2011-10-19
475	A	475	DNase-seq^primary_cell^CD14-positive_monocyte^ENCFF063IUG	DNase-seq		primary cell	CD14-positive monocyte	ENCFF063IUG	0.945	48850	Homo sapiens	hg19		Roadmap	ENCODE Processing Pipeline	2013-07-31
476	A	476	DNase-seq^primary_cell^CD14-positive_monocyte^ENCFF095EZR	DNase-seq		primary cell	CD14-positive monocyte	ENCFF095EZR	0.8909	158377	Homo sapiens	hg19		Roadmap	ENCODE Processing Pipeline	2013-07-31
477	A	477	DNase-seq^primary_cell^CD14-positive_monocyte^ENCFF110FXW	DNase-seq		primary cell	CD14-positive monocyte	ENCFF110FXW	0.9258	95658	Homo sapiens	hg19		ENCODE	ENCODE Processing Pipeline	2011-10-19
478	A	478	DNase-seq^primary_cell^CD14-positive_monocyte^ENCFF198RKA	DNase-seq		primary cell	CD14-positive monocyte	ENCFF198RKA	0.937	59952	Homo sapiens	hg19		Roadmap	ENCODE Processing Pipeline	2013-07-31
479	A	479	DNase-seq^primary_cell^CD14-positive_monocyte^ENCFF247IVB	DNase-seq		primary cell	CD14-positive monocyte	ENCFF247IVB	0.937	61611	Homo sapiens	hg19		Roadmap	ENCODE Processing Pipeline	2013-07-31
480	A	480	DNase-seq^primary_cell^CD14-positive_monocyte^ENCFF289XSM	DNase-seq		primary cell	CD14-positive monocyte	ENCFF289XSM	0.9258	95699	Homo sapiens	hg19		ENCODE	ENCODE Processing Pipeline	2011-10-19
481	A	481	DNase-seq^primary_cell^CD14-positive_monocyte^ENCFF363XGK	DNase-seq		primary cell	CD14-positive monocyte	ENCFF363XGK	0.9275	90723	Homo sapiens	hg19		ENCODE	ENCODE Processing Pipeline	2012-08-28
482	A	482	DNase-seq^primary_cell^CD14-positive_monocyte^ENCFF376RLJ	DNase-seq		primary cell	CD14-positive monocyte	ENCFF376RLJ	0.9327	108252	Homo sapiens	hg19		ENCODE	ENCODE Processing Pipeline	2012-08-28
483	A	483	DNase-seq^primary_cell^CD14-positive_monocyte^ENCFF424GPY	DNase-seq		primary cell	CD14-positive monocyte	ENCFF424GPY	0.8909	158403	Homo sapiens	hg19		Roadmap	ENCODE Processing Pipeline	2013-07-31
484	A	484	DNase-seq^primary_cell^CD14-positive_monocyte^ENCFF507VGO	DNase-seq		primary cell	CD14-positive monocyte	ENCFF507VGO	0.9327	108247	Homo sapiens	hg19		ENCODE	ENCODE Processing Pipeline	2012-08-28
485	A	485	DNase-seq^primary_cell^CD14-positive_monocyte^ENCFF564MST	DNase-seq		primary cell	CD14-positive monocyte	ENCFF564MST	0.9468	50406	Homo sapiens	hg19		Roadmap	ENCODE Processing Pipeline	2013-07-31
486	A	486	DNase-seq^primary_cell^CD14-positive_monocyte^ENCFF708WKP	DNase-seq		primary cell	CD14-positive monocyte	ENCFF708WKP	0.945	48841	Homo sapiens	hg19		Roadmap	ENCODE Processing Pipeline	2013-07-31
487	A	487	DNase-seq^primary_cell^CD14-positive_monocyte^ENCFF794ZPU	DNase-seq		primary cell	CD14-positive monocyte	ENCFF794ZPU	0.9275	90719	Homo sapiens	hg19		ENCODE	ENCODE Processing Pipeline	2012-08-28
488	A	488	DNase-seq^primary_cell^CD14-positive_monocyte^ENCFF815GDP	DNase-seq		primary cell	CD14-positive monocyte	ENCFF815GDP	0.937	59963	Homo sapiens	hg19		Roadmap	ENCODE Processing Pipeline	2013-07-31
489	A	489	DNase-seq^primary_cell^CD1c-positive_myeloid_dendritic_cell^ENCFF030CCM	DNase-seq		primary cell	CD1c-positive myeloid dendritic cell	ENCFF030CCM	0.9196	61544	Homo sapiens	hg19		ENCODE	ENCODE Processing Pipeline	2016-05-11
490	A	490	DNase-seq^primary_cell^CD1c-positive_myeloid_dendritic_cell^ENCFF096NVD	DNase-seq		primary cell	CD1c-positive myeloid dendritic cell	ENCFF096NVD	0.9107	58105	Homo sapiens	hg19		ENCODE	ENCODE Processing Pipeline	2016-05-11
491	A	491	DNase-seq^primary_cell^CD1c-positive_myeloid_dendritic_cell^ENCFF225NJA	DNase-seq		primary cell	CD1c-positive myeloid dendritic cell	ENCFF225NJA	0.8771	179493	Homo sapiens	hg19		ENCODE	ENCODE Processing Pipeline	2016-05-11
492	A	492	DNase-seq^primary_cell^CD1c-positive_myeloid_dendritic_cell^ENCFF267VKD	DNase-seq		primary cell	CD1c-positive myeloid dendritic cell	ENCFF267VKD	0.877	179511	Homo sapiens	hg19		ENCODE	ENCODE Processing Pipeline	2016-05-11
493	A	493	DNase-seq^primary_cell^CD1c-positive_myeloid_dendritic_cell^ENCFF308HMF	DNase-seq		primary cell	CD1c-positive myeloid dendritic cell	ENCFF308HMF	0.9015	148114	Homo sapiens	hg19		ENCODE	John Stamatoyannopoulos, UW	2016-05-11
494	A	494	DNase-seq^primary_cell^CD1c-positive_myeloid_dendritic_cell^ENCFF334EUI	DNase-seq		primary cell	CD1c-positive myeloid dendritic cell	ENCFF334EUI	0.9107	58085	Homo sapiens	hg19		ENCODE	ENCODE Processing Pipeline	2016-05-11
495	A	495	DNase-seq^primary_cell^CD1c-positive_myeloid_dendritic_cell^ENCFF419OGO	DNase-seq		primary cell	CD1c-positive myeloid dendritic cell	ENCFF419OGO	0.9021	217679	Homo sapiens	hg19		ENCODE	John Stamatoyannopoulos, UW	2016-05-11
496	A	496	DNase-seq^primary_cell^CD1c-positive_myeloid_dendritic_cell^ENCFF939NZB	DNase-seq		primary cell	CD1c-positive myeloid dendritic cell	ENCFF939NZB	0.8829	178932	Homo sapiens	hg19		ENCODE	ENCODE Processing Pipeline	2016-05-11
497	A	497	DNase-seq^primary_cell^CD4-positive,_alpha-beta_T_cell^ENCFF023ZMS	DNase-seq		primary cell	CD4-positive, alpha-beta T cell	ENCFF023ZMS	0.8983	154119	Homo sapiens	hg19		Roadmap	ENCODE Processing Pipeline	2013-07-31
498	A	498	DNase-seq^primary_cell^CD4-positive,_alpha-beta_T_cell^ENCFF109RSW	DNase-seq		primary cell	CD4-positive, alpha-beta T cell	ENCFF109RSW	0.9524	46710	Homo sapiens	hg19		Roadmap	ENCODE Processing Pipeline	2013-07-31
499	A	499	DNase-seq^primary_cell^CD4-positive,_alpha-beta_T_cell^ENCFF191WFG	DNase-seq		primary cell	CD4-positive, alpha-beta T cell	ENCFF191WFG	0.9633	37245	Homo sapiens	hg19		Roadmap	ENCODE Processing Pipeline	2013-07-31
500	A	500	DNase-seq^primary_cell^CD4-positive,_alpha-beta_T_cell^ENCFF260LTK	DNase-seq		primary cell	CD4-positive, alpha-beta T cell	ENCFF260LTK	0.8983	154016	Homo sapiens	hg19		Roadmap	ENCODE Processing Pipeline	2013-07-31
501	A	501	DNase-seq^primary_cell^CD4-positive,_alpha-beta_T_cell^ENCFF338UFC	DNase-seq		primary cell	CD4-positive, alpha-beta T cell	ENCFF338UFC	0.9044	39861	Homo sapiens	hg19		Roadmap	ENCODE Processing Pipeline	2013-07-31
502	A	502	DNase-seq^primary_cell^CD4-positive,_alpha-beta_T_cell^ENCFF440GUP	DNase-seq		primary cell	CD4-positive, alpha-beta T cell	ENCFF440GUP	0.9632	37241	Homo sapiens	hg19		Roadmap	ENCODE Processing Pipeline	2013-07-31
503	A	503	DNase-seq^primary_cell^CD4-positive,_alpha-beta_T_cell^ENCFF495XDQ	DNase-seq		primary cell	CD4-positive, alpha-beta T cell	ENCFF495XDQ	0.8995	150105	Homo sapiens	hg19		Roadmap	ENCODE Processing Pipeline	2013-07-31
504	A	504	DNase-seq^primary_cell^CD4-positive,_alpha-beta_T_cell^ENCFF569GSL	DNase-seq		primary cell	CD4-positive, alpha-beta T cell	ENCFF569GSL	0.921	38489	Homo sapiens	hg19		Roadmap	ENCODE Processing Pipeline	2013-07-31
505	A	505	DNase-seq^primary_cell^CD4-positive,_alpha-beta_T_cell^ENCFF662JOI	DNase-seq		primary cell	CD4-positive, alpha-beta T cell	ENCFF662JOI	0.9044	39858	Homo sapiens	hg19		Roadmap	ENCODE Processing Pipeline	2013-07-31
506	A	506	DNase-seq^primary_cell^CD4-positive,_alpha-beta_T_cell^ENCFF703UHS	DNase-seq		primary cell	CD4-positive, alpha-beta T cell	ENCFF703UHS	0.8995	150129	Homo sapiens	hg19		Roadmap	ENCODE Processing Pipeline	2013-07-31
507	A	507	DNase-seq^primary_cell^CD4-positive,_alpha-beta_T_cell^ENCFF813RJG	DNase-seq		primary cell	CD4-positive, alpha-beta T cell	ENCFF813RJG	0.9524	46705	Homo sapiens	hg19		Roadmap	ENCODE Processing Pipeline	2013-07-31
508	A	508	DNase-seq^primary_cell^CD4-positive,_alpha-beta_T_cell^ENCFF907KBL	DNase-seq		primary cell	CD4-positive, alpha-beta T cell	ENCFF907KBL	0.9652	38169	Homo sapiens	hg19		Roadmap	ENCODE Processing Pipeline	2013-07-31
509	A	509	DNase-seq^primary_cell^CD4-positive,_alpha-beta_T_cell^ENCFF988HSM	DNase-seq		primary cell	CD4-positive, alpha-beta T cell	ENCFF988HSM	0.9553	47670	Homo sapiens	hg19		Roadmap	ENCODE Processing Pipeline	2013-07-31
510	A	510	DNase-seq^primary_cell^CD8-positive,_alpha-beta_T_cell^ENCFF071RMN	DNase-seq		primary cell	CD8-positive, alpha-beta T cell	ENCFF071RMN	0.9599	42152	Homo sapiens	hg19		Roadmap	ENCODE Processing Pipeline	2013-07-31
511	A	511	DNase-seq^primary_cell^CD8-positive,_alpha-beta_T_cell^ENCFF109VIJ	DNase-seq		primary cell	CD8-positive, alpha-beta T cell	ENCFF109VIJ	0.9676	32675	Homo sapiens	hg19		Roadmap	ENCODE Processing Pipeline	2013-07-31
512	A	512	DNase-seq^primary_cell^CD8-positive,_alpha-beta_T_cell^ENCFF134WKG	DNase-seq		primary cell	CD8-positive, alpha-beta T cell	ENCFF134WKG	0.8842	148231	Homo sapiens	hg19		Roadmap	ENCODE Processing Pipeline	2013-07-31
513	A	513	DNase-seq^primary_cell^CD8-positive,_alpha-beta_T_cell^ENCFF422HNI	DNase-seq		primary cell	CD8-positive, alpha-beta T cell	ENCFF422HNI	0.9696	33593	Homo sapiens	hg19		Roadmap	ENCODE Processing Pipeline	2013-07-31
514	A	514	DNase-seq^primary_cell^CD8-positive,_alpha-beta_T_cell^ENCFF468VWC	DNase-seq		primary cell	CD8-positive, alpha-beta T cell	ENCFF468VWC	0.956	41968	Homo sapiens	hg19		Roadmap	ENCODE Processing Pipeline	2013-07-31
515	A	515	DNase-seq^primary_cell^CD8-positive,_alpha-beta_T_cell^ENCFF487ZAH	DNase-seq		primary cell	CD8-positive, alpha-beta T cell	ENCFF487ZAH	0.9676	32671	Homo sapiens	hg19		Roadmap	ENCODE Processing Pipeline	2013-07-31
516	A	516	DNase-seq^primary_cell^CD8-positive,_alpha-beta_T_cell^ENCFF512IML	DNase-seq		primary cell	CD8-positive, alpha-beta T cell	ENCFF512IML	0.9017	128316	Homo sapiens	hg19		Roadmap	ENCODE Processing Pipeline	2013-07-31
517	A	517	DNase-seq^primary_cell^CD8-positive,_alpha-beta_T_cell^ENCFF566SXQ	DNase-seq		primary cell	CD8-positive, alpha-beta T cell	ENCFF566SXQ	0.9559	41981	Homo sapiens	hg19		Roadmap	ENCODE Processing Pipeline	2013-07-31
518	A	518	DNase-seq^primary_cell^CD8-positive,_alpha-beta_T_cell^ENCFF662NTN	DNase-seq		primary cell	CD8-positive, alpha-beta T cell	ENCFF662NTN	0.9671	36532	Homo sapiens	hg19		Roadmap	ENCODE Processing Pipeline	2013-07-31
519	A	519	DNase-seq^primary_cell^CD8-positive,_alpha-beta_T_cell^ENCFF663INK	DNase-seq		primary cell	CD8-positive, alpha-beta T cell	ENCFF663INK	0.8842	148275	Homo sapiens	hg19		Roadmap	ENCODE Processing Pipeline	2013-07-31
520	A	520	DNase-seq^primary_cell^CD8-positive,_alpha-beta_T_cell^ENCFF782ITT	DNase-seq		primary cell	CD8-positive, alpha-beta T cell	ENCFF782ITT	0.9016	128277	Homo sapiens	hg19		Roadmap	ENCODE Processing Pipeline	2013-07-31
521	A	521	DNase-seq^primary_cell^CD8-positive,_alpha-beta_T_cell^ENCFF878OAD	DNase-seq		primary cell	CD8-positive, alpha-beta T cell	ENCFF878OAD	0.964	35557	Homo sapiens	hg19		Roadmap	ENCODE Processing Pipeline	2013-07-31
522	A	522	DNase-seq^primary_cell^CD8-positive,_alpha-beta_T_cell^ENCFF926OPP	DNase-seq		primary cell	CD8-positive, alpha-beta T cell	ENCFF926OPP	0.964	35562	Homo sapiens	hg19		Roadmap	ENCODE Processing Pipeline	2013-07-31
523	A	523	DNase-seq^primary_cell^choroid_plexus_epithelial_cell^ENCFF001SQT	DNase-seq		primary cell	choroid plexus epithelial cell	ENCFF001SQT	0.9172	186739	Homo sapiens	hg19		ENCODE	John Stamatoyannopoulos, UW	2010-12-14
524	A	524	DNase-seq^primary_cell^choroid_plexus_epithelial_cell^ENCFF001VZS	DNase-seq		primary cell	choroid plexus epithelial cell	ENCFF001VZS	0.9	263834	Homo sapiens	hg19		ENCODE	John Stamatoyannopoulos, UW	2010-12-14
525	A	525	DNase-seq^primary_cell^choroid_plexus_epithelial_cell^ENCFF001WIF	DNase-seq		primary cell	choroid plexus epithelial cell	ENCFF001WIF	0.9172	186738	Homo sapiens	hg19		ENCODE	John Stamatoyannopoulos, UW	2010-12-14
526	A	526	DNase-seq^primary_cell^choroid_plexus_epithelial_cell^ENCFF001WIG	DNase-seq		primary cell	choroid plexus epithelial cell	ENCFF001WIG	0.9219	162679	Homo sapiens	hg19		ENCODE	John Stamatoyannopoulos, UW	2010-12-14
527	A	527	DNase-seq^primary_cell^choroid_plexus_epithelial_cell^ENCFF175GCC	DNase-seq		primary cell	choroid plexus epithelial cell	ENCFF175GCC	0.9372	100191	Homo sapiens	hg19		ENCODE	ENCODE Processing Pipeline	2010-12-14
528	A	528	DNase-seq^primary_cell^choroid_plexus_epithelial_cell^ENCFF178CKS	DNase-seq		primary cell	choroid plexus epithelial cell	ENCFF178CKS	0.9359	104978	Homo sapiens	hg19		ENCODE	ENCODE Processing Pipeline	2010-12-14
529	A	529	DNase-seq^primary_cell^choroid_plexus_epithelial_cell^ENCFF455ZFS	DNase-seq		primary cell	choroid plexus epithelial cell	ENCFF455ZFS	0.8944	302944	Homo sapiens	hg19		ENCODE	ENCODE Processing Pipeline	2010-12-14
530	A	530	DNase-seq^primary_cell^choroid_plexus_epithelial_cell^ENCFF512IPA	DNase-seq		primary cell	choroid plexus epithelial cell	ENCFF512IPA	0.9359	104994	Homo sapiens	hg19		ENCODE	ENCODE Processing Pipeline	2010-12-14
531	A	531	DNase-seq^primary_cell^choroid_plexus_epithelial_cell^ENCFF593YSG	DNase-seq		primary cell	choroid plexus epithelial cell	ENCFF593YSG	0.8946	302464	Homo sapiens	hg19		ENCODE	ENCODE Processing Pipeline	2010-12-14
532	A	532	DNase-seq^primary_cell^choroid_plexus_epithelial_cell^ENCFF719FXT	DNase-seq		primary cell	choroid plexus epithelial cell	ENCFF719FXT	0.8946	302491	Homo sapiens	hg19		ENCODE	ENCODE Processing Pipeline	2010-12-14
533	A	533	DNase-seq^primary_cell^common_myeloid_progenitor,_CD34-positive^ENCFF024DAR	DNase-seq		primary cell	common myeloid progenitor, CD34-positive	ENCFF024DAR	0.9345	97871	Homo sapiens	hg19		Roadmap	ENCODE Processing Pipeline	2013-07-31
534	A	534	DNase-seq^primary_cell^common_myeloid_progenitor,_CD34-positive^ENCFF037XOG	DNase-seq		primary cell	common myeloid progenitor, CD34-positive	ENCFF037XOG	0.9317	89355	Homo sapiens	hg19		Roadmap	ENCODE Processing Pipeline	2013-07-31
535	A	535	DNase-seq^primary_cell^common_myeloid_progenitor,_CD34-positive^ENCFF059VUS	DNase-seq		primary cell	common myeloid progenitor, CD34-positive	ENCFF059VUS	0.8492	263123	Homo sapiens	hg19		Roadmap	ENCODE Processing Pipeline	2013-07-31
536	A	536	DNase-seq^primary_cell^common_myeloid_progenitor,_CD34-positive^ENCFF061JQU	DNase-seq		primary cell	common myeloid progenitor, CD34-positive	ENCFF061JQU	0.9335	74413	Homo sapiens	hg19		Roadmap	ENCODE Processing Pipeline	2013-07-31
537	A	537	DNase-seq^primary_cell^common_myeloid_progenitor,_CD34-positive^ENCFF110CYC	DNase-seq		primary cell	common myeloid progenitor, CD34-positive	ENCFF110CYC	0.9369	77783	Homo sapiens	hg19		Roadmap	ENCODE Processing Pipeline	2013-07-31
538	A	538	DNase-seq^primary_cell^common_myeloid_progenitor,_CD34-positive^ENCFF148NZN	DNase-seq		primary cell	common myeloid progenitor, CD34-positive	ENCFF148NZN	0.9286	88312	Homo sapiens	hg19		Roadmap	ENCODE Processing Pipeline	2013-07-31
539	A	539	DNase-seq^primary_cell^common_myeloid_progenitor,_CD34-positive^ENCFF171LSI	DNase-seq		primary cell	common myeloid progenitor, CD34-positive	ENCFF171LSI	0.9253	107498	Homo sapiens	hg19		Roadmap	ENCODE Processing Pipeline	2013-07-31
540	A	540	DNase-seq^primary_cell^common_myeloid_progenitor,_CD34-positive^ENCFF182JTX	DNase-seq		primary cell	common myeloid progenitor, CD34-positive	ENCFF182JTX	0.9537	58402	Homo sapiens	hg19		Roadmap	ENCODE Processing Pipeline	2013-07-31
541	A	541	DNase-seq^primary_cell^common_myeloid_progenitor,_CD34-positive^ENCFF206FZJ	DNase-seq		primary cell	common myeloid progenitor, CD34-positive	ENCFF206FZJ	0.9383	82775	Homo sapiens	hg19		Roadmap	ENCODE Processing Pipeline	2013-07-31
542	A	542	DNase-seq^primary_cell^common_myeloid_progenitor,_CD34-positive^ENCFF212WWF	DNase-seq		primary cell	common myeloid progenitor, CD34-positive	ENCFF212WWF	0.8492	263107	Homo sapiens	hg19		Roadmap	ENCODE Processing Pipeline	2013-07-31
543	A	543	DNase-seq^primary_cell^common_myeloid_progenitor,_CD34-positive^ENCFF264UIE	DNase-seq		primary cell	common myeloid progenitor, CD34-positive	ENCFF264UIE	0.945	65958	Homo sapiens	hg19		Roadmap	ENCODE Processing Pipeline	2013-07-31
544	A	544	DNase-seq^primary_cell^common_myeloid_progenitor,_CD34-positive^ENCFF314KLM	DNase-seq		primary cell	common myeloid progenitor, CD34-positive	ENCFF314KLM	0.9369	77772	Homo sapiens	hg19		Roadmap	ENCODE Processing Pipeline	2013-07-31
545	A	545	DNase-seq^primary_cell^common_myeloid_progenitor,_CD34-positive^ENCFF363VBT	DNase-seq		primary cell	common myeloid progenitor, CD34-positive	ENCFF363VBT	0.9345	97818	Homo sapiens	hg19		Roadmap	ENCODE Processing Pipeline	2013-07-31
546	A	546	DNase-seq^primary_cell^common_myeloid_progenitor,_CD34-positive^ENCFF365IGK	DNase-seq		primary cell	common myeloid progenitor, CD34-positive	ENCFF365IGK	0.9355	70077	Homo sapiens	hg19		Roadmap	ENCODE Processing Pipeline	2013-07-31
547	A	547	DNase-seq^primary_cell^common_myeloid_progenitor,_CD34-positive^ENCFF382WUE	DNase-seq		primary cell	common myeloid progenitor, CD34-positive	ENCFF382WUE	0.8765	209614	Homo sapiens	hg19		Roadmap	ENCODE Processing Pipeline	2013-07-31
548	A	548	DNase-seq^primary_cell^common_myeloid_progenitor,_CD34-positive^ENCFF387SIU	DNase-seq		primary cell	common myeloid progenitor, CD34-positive	ENCFF387SIU	0.9336	75445	Homo sapiens	hg19		Roadmap	ENCODE Processing Pipeline	2013-07-31
549	A	549	DNase-seq^primary_cell^common_myeloid_progenitor,_CD34-positive^ENCFF388FUA	DNase-seq		primary cell	common myeloid progenitor, CD34-positive	ENCFF388FUA	0.9382	82808	Homo sapiens	hg19		Roadmap	ENCODE Processing Pipeline	2013-07-31
550	A	550	DNase-seq^primary_cell^common_myeloid_progenitor,_CD34-positive^ENCFF401NSY	DNase-seq		primary cell	common myeloid progenitor, CD34-positive	ENCFF401NSY	0.9376	70922	Homo sapiens	hg19		Roadmap	ENCODE Processing Pipeline	2013-07-31
551	A	551	DNase-seq^primary_cell^common_myeloid_progenitor,_CD34-positive^ENCFF434VXT	DNase-seq		primary cell	common myeloid progenitor, CD34-positive	ENCFF434VXT	0.9269	97116	Homo sapiens	hg19		Roadmap	ENCODE Processing Pipeline	2013-07-31
552	A	552	DNase-seq^primary_cell^common_myeloid_progenitor,_CD34-positive^ENCFF450BGX	DNase-seq		primary cell	common myeloid progenitor, CD34-positive	ENCFF450BGX	0.9335	74458	Homo sapiens	hg19		Roadmap	ENCODE Processing Pipeline	2013-07-31
553	A	553	DNase-seq^primary_cell^common_myeloid_progenitor,_CD34-positive^ENCFF457SNT	DNase-seq		primary cell	common myeloid progenitor, CD34-positive	ENCFF457SNT	0.9371	78830	Homo sapiens	hg19		Roadmap	ENCODE Processing Pipeline	2013-07-31
554	A	554	DNase-seq^primary_cell^common_myeloid_progenitor,_CD34-positive^ENCFF479XZN	DNase-seq		primary cell	common myeloid progenitor, CD34-positive	ENCFF479XZN	0.934	97821	Homo sapiens	hg19		Roadmap	ENCODE Processing Pipeline	2013-07-31
555	A	555	DNase-seq^primary_cell^common_myeloid_progenitor,_CD34-positive^ENCFF491YQL	DNase-seq		primary cell	common myeloid progenitor, CD34-positive	ENCFF491YQL	0.9252	107454	Homo sapiens	hg19		Roadmap	ENCODE Processing Pipeline	2013-07-31
556	A	556	DNase-seq^primary_cell^common_myeloid_progenitor,_CD34-positive^ENCFF600EJV	DNase-seq		primary cell	common myeloid progenitor, CD34-positive	ENCFF600EJV	0.9352	98578	Homo sapiens	hg19		Roadmap	ENCODE Processing Pipeline	2013-07-31
557	A	557	DNase-seq^primary_cell^common_myeloid_progenitor,_CD34-positive^ENCFF664WUJ	DNase-seq		primary cell	common myeloid progenitor, CD34-positive	ENCFF664WUJ	0.9404	83574	Homo sapiens	hg19		Roadmap	ENCODE Processing Pipeline	2013-07-31
558	A	558	DNase-seq^primary_cell^common_myeloid_progenitor,_CD34-positive^ENCFF686ZXP	DNase-seq		primary cell	common myeloid progenitor, CD34-positive	ENCFF686ZXP	0.9348	78795	Homo sapiens	hg19		Roadmap	ENCODE Processing Pipeline	2013-07-31
559	A	559	DNase-seq^primary_cell^common_myeloid_progenitor,_CD34-positive^ENCFF725QIG	DNase-seq		primary cell	common myeloid progenitor, CD34-positive	ENCFF725QIG	0.9329	97000	Homo sapiens	hg19		Roadmap	ENCODE Processing Pipeline	2013-07-31
560	A	560	DNase-seq^primary_cell^common_myeloid_progenitor,_CD34-positive^ENCFF727NEX	DNase-seq		primary cell	common myeloid progenitor, CD34-positive	ENCFF727NEX	0.8767	208038	Homo sapiens	hg19		Roadmap	ENCODE Processing Pipeline	2013-07-31
561	A	561	DNase-seq^primary_cell^common_myeloid_progenitor,_CD34-positive^ENCFF729ATE	DNase-seq		primary cell	common myeloid progenitor, CD34-positive	ENCFF729ATE	0.9329	96952	Homo sapiens	hg19		Roadmap	ENCODE Processing Pipeline	2013-07-31
562	A	562	DNase-seq^primary_cell^common_myeloid_progenitor,_CD34-positive^ENCFF736ACF	DNase-seq		primary cell	common myeloid progenitor, CD34-positive	ENCFF736ACF	0.9355	70040	Homo sapiens	hg19		Roadmap	ENCODE Processing Pipeline	2013-07-31
563	A	563	DNase-seq^primary_cell^common_myeloid_progenitor,_CD34-positive^ENCFF743UIM	DNase-seq		primary cell	common myeloid progenitor, CD34-positive	ENCFF743UIM	0.9269	97131	Homo sapiens	hg19		Roadmap	ENCODE Processing Pipeline	2013-07-31
564	A	564	DNase-seq^primary_cell^common_myeloid_progenitor,_CD34-positive^ENCFF770BVB	DNase-seq		primary cell	common myeloid progenitor, CD34-positive	ENCFF770BVB	0.9381	71063	Homo sapiens	hg19		Roadmap	ENCODE Processing Pipeline	2013-07-31
565	A	565	DNase-seq^primary_cell^common_myeloid_progenitor,_CD34-positive^ENCFF854EJY	DNase-seq		primary cell	common myeloid progenitor, CD34-positive	ENCFF854EJY	0.8765	209636	Homo sapiens	hg19		Roadmap	ENCODE Processing Pipeline	2013-07-31
566	A	566	DNase-seq^primary_cell^common_myeloid_progenitor,_CD34-positive^ENCFF856BCY	DNase-seq		primary cell	common myeloid progenitor, CD34-positive	ENCFF856BCY	0.9286	88322	Homo sapiens	hg19		Roadmap	ENCODE Processing Pipeline	2013-07-31
567	A	567	DNase-seq^primary_cell^common_myeloid_progenitor,_CD34-positive^ENCFF918ICP	DNase-seq		primary cell	common myeloid progenitor, CD34-positive	ENCFF918ICP	0.9362	94729	Homo sapiens	hg19		Roadmap	ENCODE Processing Pipeline	2013-07-31
568	A	568	DNase-seq^primary_cell^common_myeloid_progenitor,_CD34-positive^ENCFF927MCZ	DNase-seq		primary cell	common myeloid progenitor, CD34-positive	ENCFF927MCZ	0.9439	71270	Homo sapiens	hg19		Roadmap	ENCODE Processing Pipeline	2013-07-31
569	A	569	DNase-seq^primary_cell^common_myeloid_progenitor,_CD34-positive^ENCFF929VDK	DNase-seq		primary cell	common myeloid progenitor, CD34-positive	ENCFF929VDK	0.9317	78257	Homo sapiens	hg19		Roadmap	ENCODE Processing Pipeline	2013-07-31
570	A	570	DNase-seq^primary_cell^common_myeloid_progenitor,_CD34-positive^ENCFF936IDJ	DNase-seq		primary cell	common myeloid progenitor, CD34-positive	ENCFF936IDJ	0.9317	78219	Homo sapiens	hg19		Roadmap	ENCODE Processing Pipeline	2013-07-31
571	A	571	DNase-seq^primary_cell^dermis_blood_vessel_endothelial_cell^ENCFF001SRD	DNase-seq		primary cell	dermis blood vessel endothelial cell	ENCFF001SRD	0.9216	142566	Homo sapiens	hg19		ENCODE	John Stamatoyannopoulos, UW	2010-12-14
572	A	572	DNase-seq^primary_cell^dermis_blood_vessel_endothelial_cell^ENCFF001SRE	DNase-seq		primary cell	dermis blood vessel endothelial cell	ENCFF001SRE	0.9194	146600	Homo sapiens	hg19		ENCODE	John Stamatoyannopoulos, UW	2010-12-16
573	A	573	DNase-seq^primary_cell^dermis_blood_vessel_endothelial_cell^ENCFF001SRH	DNase-seq		primary cell	dermis blood vessel endothelial cell	ENCFF001SRH	0.929	120047	Homo sapiens	hg19		ENCODE	John Stamatoyannopoulos, UW	2010-12-16
574	A	574	DNase-seq^primary_cell^dermis_blood_vessel_endothelial_cell^ENCFF001WAI	DNase-seq		primary cell	dermis blood vessel endothelial cell	ENCFF001WAI	0.912	176389	Homo sapiens	hg19		ENCODE	John Stamatoyannopoulos, UW	2010-12-16
575	A	575	DNase-seq^primary_cell^dermis_blood_vessel_endothelial_cell^ENCFF001WAK	DNase-seq		primary cell	dermis blood vessel endothelial cell	ENCFF001WAK	0.9094	174332	Homo sapiens	hg19		ENCODE	John Stamatoyannopoulos, UW	2010-12-14
576	A	576	DNase-seq^primary_cell^dermis_blood_vessel_endothelial_cell^ENCFF001WKF	DNase-seq		primary cell	dermis blood vessel endothelial cell	ENCFF001WKF	0.9216	142566	Homo sapiens	hg19		ENCODE	John Stamatoyannopoulos, UW	2010-12-14
577	A	577	DNase-seq^primary_cell^dermis_blood_vessel_endothelial_cell^ENCFF001WKG	DNase-seq		primary cell	dermis blood vessel endothelial cell	ENCFF001WKG	0.9256	145030	Homo sapiens	hg19		ENCODE	John Stamatoyannopoulos, UW	2010-12-14
578	A	578	DNase-seq^primary_cell^dermis_blood_vessel_endothelial_cell^ENCFF001WKJ	DNase-seq		primary cell	dermis blood vessel endothelial cell	ENCFF001WKJ	0.9194	146600	Homo sapiens	hg19		ENCODE	John Stamatoyannopoulos, UW	2010-12-16
579	A	579	DNase-seq^primary_cell^dermis_blood_vessel_endothelial_cell^ENCFF001WKK	DNase-seq		primary cell	dermis blood vessel endothelial cell	ENCFF001WKK	0.9151	140326	Homo sapiens	hg19		ENCODE	John Stamatoyannopoulos, UW	2010-12-16
580	A	580	DNase-seq^primary_cell^dermis_blood_vessel_endothelial_cell^ENCFF001WKV	DNase-seq		primary cell	dermis blood vessel endothelial cell	ENCFF001WKV	0.929	120047	Homo sapiens	hg19		ENCODE	John Stamatoyannopoulos, UW	2010-12-16
581	A	581	DNase-seq^primary_cell^dermis_blood_vessel_endothelial_cell^ENCFF001WKW	DNase-seq		primary cell	dermis blood vessel endothelial cell	ENCFF001WKW	0.9246	124190	Homo sapiens	hg19		ENCODE	John Stamatoyannopoulos, UW	2010-12-16
582	A	582	DNase-seq^primary_cell^dermis_blood_vessel_endothelial_cell^ENCFF045UNP	DNase-seq		primary cell	dermis blood vessel endothelial cell	ENCFF045UNP	0.9347	118767	Homo sapiens	hg19		ENCODE	ENCODE Processing Pipeline	2010-12-14
583	A	583	DNase-seq^primary_cell^dermis_blood_vessel_endothelial_cell^ENCFF084LGH	DNase-seq		primary cell	dermis blood vessel endothelial cell	ENCFF084LGH	0.9383	86320	Homo sapiens	hg19		ENCODE	ENCODE Processing Pipeline	2010-12-16
584	A	584	DNase-seq^primary_cell^dermis_blood_vessel_endothelial_cell^ENCFF123PWM	DNase-seq		primary cell	dermis blood vessel endothelial cell	ENCFF123PWM	0.9411	89999	Homo sapiens	hg19		ENCODE	ENCODE Processing Pipeline	2010-12-16
585	A	585	DNase-seq^primary_cell^dermis_blood_vessel_endothelial_cell^ENCFF194OUN	DNase-seq		primary cell	dermis blood vessel endothelial cell	ENCFF194OUN	0.9346	118737	Homo sapiens	hg19		ENCODE	ENCODE Processing Pipeline	2010-12-14
586	A	586	DNase-seq^primary_cell^dermis_blood_vessel_endothelial_cell^ENCFF335TGM	DNase-seq		primary cell	dermis blood vessel endothelial cell	ENCFF335TGM	0.9399	88956	Homo sapiens	hg19		ENCODE	ENCODE Processing Pipeline	2010-12-16
587	A	587	DNase-seq^primary_cell^dermis_blood_vessel_endothelial_cell^ENCFF419NYS	DNase-seq		primary cell	dermis blood vessel endothelial cell	ENCFF419NYS	0.8965	206155	Homo sapiens	hg19		ENCODE	ENCODE Processing Pipeline	2010-12-14
588	A	588	DNase-seq^primary_cell^dermis_blood_vessel_endothelial_cell^ENCFF468SYR	DNase-seq		primary cell	dermis blood vessel endothelial cell	ENCFF468SYR	0.9392	87252	Homo sapiens	hg19		ENCODE	ENCODE Processing Pipeline	2010-12-16
589	A	589	DNase-seq^primary_cell^dermis_blood_vessel_endothelial_cell^ENCFF558GRZ	DNase-seq		primary cell	dermis blood vessel endothelial cell	ENCFF558GRZ	0.9384	86293	Homo sapiens	hg19		ENCODE	ENCODE Processing Pipeline	2010-12-16
590	A	590	DNase-seq^primary_cell^dermis_blood_vessel_endothelial_cell^ENCFF605XYH	DNase-seq		primary cell	dermis blood vessel endothelial cell	ENCFF605XYH	0.9351	119600	Homo sapiens	hg19		ENCODE	ENCODE Processing Pipeline	2010-12-14
591	A	591	DNase-seq^primary_cell^dermis_blood_vessel_endothelial_cell^ENCFF614FYH	DNase-seq		primary cell	dermis blood vessel endothelial cell	ENCFF614FYH	0.8991	198861	Homo sapiens	hg19		ENCODE	ENCODE Processing Pipeline	2010-12-16
592	A	592	DNase-seq^primary_cell^dermis_blood_vessel_endothelial_cell^ENCFF780DOD	DNase-seq		primary cell	dermis blood vessel endothelial cell	ENCFF780DOD	0.9253	111928	Homo sapiens	hg19		ENCODE	ENCODE Processing Pipeline	2010-12-16
593	A	593	DNase-seq^primary_cell^dermis_blood_vessel_endothelial_cell^ENCFF810AVG	DNase-seq		primary cell	dermis blood vessel endothelial cell	ENCFF810AVG	0.8983	206715	Homo sapiens	hg19		ENCODE	ENCODE Processing Pipeline	2010-12-14
594	A	594	DNase-seq^primary_cell^dermis_blood_vessel_endothelial_cell^ENCFF823QRP	DNase-seq		primary cell	dermis blood vessel endothelial cell	ENCFF823QRP	0.9399	88979	Homo sapiens	hg19		ENCODE	ENCODE Processing Pipeline	2010-12-16
595	A	595	DNase-seq^primary_cell^dermis_blood_vessel_endothelial_cell^ENCFF888YPD	DNase-seq		primary cell	dermis blood vessel endothelial cell	ENCFF888YPD	0.8965	206091	Homo sapiens	hg19		ENCODE	ENCODE Processing Pipeline	2010-12-14
596	A	596	DNase-seq^primary_cell^dermis_microvascular_lymphatic_vessel_endothelial_cell^ENCFF001SRF	DNase-seq		primary cell	dermis microvascular lymphatic vessel endothelial cell	ENCFF001SRF	0.9213	108683	Homo sapiens	hg19		ENCODE	John Stamatoyannopoulos, UW	2010-12-16
597	A	597	DNase-seq^primary_cell^dermis_microvascular_lymphatic_vessel_endothelial_cell^ENCFF001SRG	DNase-seq		primary cell	dermis microvascular lymphatic vessel endothelial cell	ENCFF001SRG	0.9264	131915	Homo sapiens	hg19		ENCODE	John Stamatoyannopoulos, UW	2010-12-16
598	A	598	DNase-seq^primary_cell^dermis_microvascular_lymphatic_vessel_endothelial_cell^ENCFF001WAM	DNase-seq		primary cell	dermis microvascular lymphatic vessel endothelial cell	ENCFF001WAM	0.9106	169058	Homo sapiens	hg19		ENCODE	John Stamatoyannopoulos, UW	2010-12-16
599	A	599	DNase-seq^primary_cell^dermis_microvascular_lymphatic_vessel_endothelial_cell^ENCFF001WKN	DNase-seq		primary cell	dermis microvascular lymphatic vessel endothelial cell	ENCFF001WKN	0.9213	108682	Homo sapiens	hg19		ENCODE	John Stamatoyannopoulos, UW	2010-12-16
600	A	600	DNase-seq^primary_cell^dermis_microvascular_lymphatic_vessel_endothelial_cell^ENCFF001WKO	DNase-seq		primary cell	dermis microvascular lymphatic vessel endothelial cell	ENCFF001WKO	0.9195	114733	Homo sapiens	hg19		ENCODE	John Stamatoyannopoulos, UW	2010-12-16
601	A	601	DNase-seq^primary_cell^dermis_microvascular_lymphatic_vessel_endothelial_cell^ENCFF001WKR	DNase-seq		primary cell	dermis microvascular lymphatic vessel endothelial cell	ENCFF001WKR	0.9264	131913	Homo sapiens	hg19		ENCODE	John Stamatoyannopoulos, UW	2010-12-16
602	A	602	DNase-seq^primary_cell^dermis_microvascular_lymphatic_vessel_endothelial_cell^ENCFF001WKS	DNase-seq		primary cell	dermis microvascular lymphatic vessel endothelial cell	ENCFF001WKS	0.9259	131838	Homo sapiens	hg19		ENCODE	John Stamatoyannopoulos, UW	2010-12-16
603	A	603	DNase-seq^primary_cell^dermis_microvascular_lymphatic_vessel_endothelial_cell^ENCFF164HLK	DNase-seq		primary cell	dermis microvascular lymphatic vessel endothelial cell	ENCFF164HLK	0.9284	93205	Homo sapiens	hg19		ENCODE	ENCODE Processing Pipeline	2010-12-16
604	A	604	DNase-seq^primary_cell^dermis_microvascular_lymphatic_vessel_endothelial_cell^ENCFF245TVT	DNase-seq		primary cell	dermis microvascular lymphatic vessel endothelial cell	ENCFF245TVT	0.9299	88274	Homo sapiens	hg19		ENCODE	ENCODE Processing Pipeline	2010-12-16
605	A	605	DNase-seq^primary_cell^dermis_microvascular_lymphatic_vessel_endothelial_cell^ENCFF366UHV	DNase-seq		primary cell	dermis microvascular lymphatic vessel endothelial cell	ENCFF366UHV	0.9327	105076	Homo sapiens	hg19		ENCODE	ENCODE Processing Pipeline	2010-12-16
606	A	606	DNase-seq^primary_cell^dermis_microvascular_lymphatic_vessel_endothelial_cell^ENCFF397IHK	DNase-seq		primary cell	dermis microvascular lymphatic vessel endothelial cell	ENCFF397IHK	0.9289	87265	Homo sapiens	hg19		ENCODE	ENCODE Processing Pipeline	2010-12-16
607	A	607	DNase-seq^primary_cell^dermis_microvascular_lymphatic_vessel_endothelial_cell^ENCFF606XQS	DNase-seq		primary cell	dermis microvascular lymphatic vessel endothelial cell	ENCFF606XQS	0.9004	187932	Homo sapiens	hg19		ENCODE	ENCODE Processing Pipeline	2010-12-16
608	A	608	DNase-seq^primary_cell^dermis_microvascular_lymphatic_vessel_endothelial_cell^ENCFF734QSB	DNase-seq		primary cell	dermis microvascular lymphatic vessel endothelial cell	ENCFF734QSB	0.9289	87323	Homo sapiens	hg19		ENCODE	ENCODE Processing Pipeline	2010-12-16
609	A	609	DNase-seq^primary_cell^dermis_microvascular_lymphatic_vessel_endothelial_cell^ENCFF878LVP	DNase-seq		primary cell	dermis microvascular lymphatic vessel endothelial cell	ENCFF878LVP	0.9285	93258	Homo sapiens	hg19		ENCODE	ENCODE Processing Pipeline	2010-12-16
610	A	610	DNase-seq^primary_cell^dermis_microvascular_lymphatic_vessel_endothelial_cell^ENCFF889ZCA	DNase-seq		primary cell	dermis microvascular lymphatic vessel endothelial cell	ENCFF889ZCA	0.93	94152	Homo sapiens	hg19		ENCODE	ENCODE Processing Pipeline	2010-12-16
611	A	611	DNase-seq^primary_cell^endothelial_cell_of_umbilical_vein^ENCFF001WBA	DNase-seq		primary cell	endothelial cell of umbilical vein	ENCFF001WBA	0.8971	168542	Homo sapiens	hg19		ENCODE	John Stamatoyannopoulos, UW	2011-05-04
612	A	612	DNase-seq^primary_cell^endothelial_cell_of_umbilical_vein^ENCFF001WNB	DNase-seq		primary cell	endothelial cell of umbilical vein	ENCFF001WNB	0.9216	104662	Homo sapiens	hg19		ENCODE	John Stamatoyannopoulos, UW	2011-05-04
613	A	613	DNase-seq^primary_cell^endothelial_cell_of_umbilical_vein^ENCFF001WNC	DNase-seq		primary cell	endothelial cell of umbilical vein	ENCFF001WNC	0.9202	115934	Homo sapiens	hg19		ENCODE	John Stamatoyannopoulos, UW	2011-05-04
614	A	614	DNase-seq^primary_cell^endothelial_cell_of_umbilical_vein^ENCFF097KBE	DNase-seq		primary cell	endothelial cell of umbilical vein	ENCFF097KBE	0.89	183127	Homo sapiens	hg19		ENCODE	ENCODE Processing Pipeline	2011-05-04
615	A	615	DNase-seq^primary_cell^endothelial_cell_of_umbilical_vein^ENCFF330HEK	DNase-seq		primary cell	endothelial cell of umbilical vein	ENCFF330HEK	0.9424	72543	Homo sapiens	hg19		ENCODE	ENCODE Processing Pipeline	2011-05-04
616	A	616	DNase-seq^primary_cell^epithelial_cell_of_esophagus^ENCFF001SQV	DNase-seq		primary cell	epithelial cell of esophagus	ENCFF001SQV	0.9232	188298	Homo sapiens	hg19		ENCODE	John Stamatoyannopoulos, UW	2010-12-16
617	A	617	DNase-seq^primary_cell^epithelial_cell_of_esophagus^ENCFF001VZU	DNase-seq		primary cell	epithelial cell of esophagus	ENCFF001VZU	0.9087	267600	Homo sapiens	hg19		ENCODE	John Stamatoyannopoulos, UW	2010-12-16
618	A	618	DNase-seq^primary_cell^epithelial_cell_of_esophagus^ENCFF001WIN	DNase-seq		primary cell	epithelial cell of esophagus	ENCFF001WIN	0.9232	188298	Homo sapiens	hg19		ENCODE	John Stamatoyannopoulos, UW	2010-12-16
619	A	619	DNase-seq^primary_cell^epithelial_cell_of_esophagus^ENCFF001WIO	DNase-seq		primary cell	epithelial cell of esophagus	ENCFF001WIO	0.9256	162825	Homo sapiens	hg19		ENCODE	John Stamatoyannopoulos, UW	2010-12-16
620	A	620	DNase-seq^primary_cell^epithelial_cell_of_esophagus^ENCFF184TWB	DNase-seq		primary cell	epithelial cell of esophagus	ENCFF184TWB	0.936	115423	Homo sapiens	hg19		ENCODE	ENCODE Processing Pipeline	2010-12-16
621	A	621	DNase-seq^primary_cell^epithelial_cell_of_esophagus^ENCFF527EJQ	DNase-seq		primary cell	epithelial cell of esophagus	ENCFF527EJQ	0.9026	313903	Homo sapiens	hg19		ENCODE	ENCODE Processing Pipeline	2010-12-16
622	A	622	DNase-seq^primary_cell^epithelial_cell_of_prostate^ENCFF001SSD	DNase-seq		primary cell	epithelial cell of prostate	ENCFF001SSD	0.9242	148637	Homo sapiens	hg19		ENCODE	John Stamatoyannopoulos, UW	2011-10-19
623	A	623	DNase-seq^primary_cell^epithelial_cell_of_prostate^ENCFF001WRX	DNase-seq		primary cell	epithelial cell of prostate	ENCFF001WRX	0.9242	148636	Homo sapiens	hg19		ENCODE	John Stamatoyannopoulos, UW	2011-10-19
624	A	624	DNase-seq^primary_cell^epithelial_cell_of_prostate^ENCFF001WRY	DNase-seq		primary cell	epithelial cell of prostate	ENCFF001WRY	0.9258	142795	Homo sapiens	hg19		ENCODE	John Stamatoyannopoulos, UW	2011-10-19
625	A	625	DNase-seq^primary_cell^epithelial_cell_of_prostate^ENCFF063KYR	DNase-seq		primary cell	epithelial cell of prostate	ENCFF063KYR	0.938	95675	Homo sapiens	hg19		ENCODE	ENCODE Processing Pipeline	2011-10-19
626	A	626	DNase-seq^primary_cell^epithelial_cell_of_prostate^ENCFF238YWY	DNase-seq		primary cell	epithelial cell of prostate	ENCFF238YWY	0.938	95681	Homo sapiens	hg19		ENCODE	ENCODE Processing Pipeline	2011-10-19
627	A	627	DNase-seq^primary_cell^epithelial_cell_of_prostate^ENCFF504FWZ	DNase-seq		primary cell	epithelial cell of prostate	ENCFF504FWZ	0.9364	97341	Homo sapiens	hg19		ENCODE	ENCODE Processing Pipeline	2011-10-19
628	A	628	DNase-seq^primary_cell^epithelial_cell_of_prostate^ENCFF577MUT	DNase-seq		primary cell	epithelial cell of prostate	ENCFF577MUT	0.9374	96678	Homo sapiens	hg19		ENCODE	ENCODE Processing Pipeline	2011-10-19
629	A	629	DNase-seq^primary_cell^epithelial_cell_of_prostate^ENCFF608WCU	DNase-seq		primary cell	epithelial cell of prostate	ENCFF608WCU	0.938	96552	Homo sapiens	hg19		ENCODE	ENCODE Processing Pipeline	2011-10-19
630	A	630	DNase-seq^primary_cell^epithelial_cell_of_prostate^ENCFF655IBQ	DNase-seq		primary cell	epithelial cell of prostate	ENCFF655IBQ	0.938	96515	Homo sapiens	hg19		ENCODE	ENCODE Processing Pipeline	2011-10-19
631	A	631	DNase-seq^primary_cell^epithelial_cell_of_proximal_tubule^ENCFF001SSE	DNase-seq		primary cell	epithelial cell of proximal tubule	ENCFF001SSE	0.8996	151893	Homo sapiens	hg19		ENCODE	John Stamatoyannopoulos, UW	2011-05-04
632	A	632	DNase-seq^primary_cell^epithelial_cell_of_proximal_tubule^ENCFF001WSF	DNase-seq		primary cell	epithelial cell of proximal tubule	ENCFF001WSF	0.8996	151891	Homo sapiens	hg19		ENCODE	John Stamatoyannopoulos, UW	2011-05-04
633	A	633	DNase-seq^primary_cell^epithelial_cell_of_proximal_tubule^ENCFF001WSG	DNase-seq		primary cell	epithelial cell of proximal tubule	ENCFF001WSG	0.8943	159028	Homo sapiens	hg19		ENCODE	John Stamatoyannopoulos, UW	2011-05-04
634	A	634	DNase-seq^primary_cell^epithelial_cell_of_proximal_tubule^ENCFF113GMS	DNase-seq		primary cell	epithelial cell of proximal tubule	ENCFF113GMS	0.9145	89890	Homo sapiens	hg19		ENCODE	ENCODE Processing Pipeline	2011-05-04
635	A	635	DNase-seq^primary_cell^epithelial_cell_of_proximal_tubule^ENCFF196OHE	DNase-seq		primary cell	epithelial cell of proximal tubule	ENCFF196OHE	0.9192	81622	Homo sapiens	hg19		ENCODE	ENCODE Processing Pipeline	2011-05-04
636	A	636	DNase-seq^primary_cell^epithelial_cell_of_proximal_tubule^ENCFF218MZJ	DNase-seq		primary cell	epithelial cell of proximal tubule	ENCFF218MZJ	0.9192	81639	Homo sapiens	hg19		ENCODE	ENCODE Processing Pipeline	2011-05-04
637	A	637	DNase-seq^primary_cell^epithelial_cell_of_proximal_tubule^ENCFF231GLQ	DNase-seq		primary cell	epithelial cell of proximal tubule	ENCFF231GLQ	0.9146	89189	Homo sapiens	hg19		ENCODE	ENCODE Processing Pipeline	2011-05-04
638	A	638	DNase-seq^primary_cell^epithelial_cell_of_proximal_tubule^ENCFF524AJJ	DNase-seq		primary cell	epithelial cell of proximal tubule	ENCFF524AJJ	0.9146	89181	Homo sapiens	hg19		ENCODE	ENCODE Processing Pipeline	2011-05-04
639	A	639	DNase-seq^primary_cell^epithelial_cell_of_proximal_tubule^ENCFF926BER	DNase-seq		primary cell	epithelial cell of proximal tubule	ENCFF926BER	0.9189	82117	Homo sapiens	hg19		ENCODE	ENCODE Processing Pipeline	2011-05-04
640	A	640	DNase-seq^primary_cell^fibroblast_of_dermis^ENCFF001SRY	DNase-seq		primary cell	fibroblast of dermis	ENCFF001SRY	0.906	205526	Homo sapiens	hg19		ENCODE	John Stamatoyannopoulos, UW	2010-12-14
641	A	641	DNase-seq^primary_cell^fibroblast_of_dermis^ENCFF001WBW	DNase-seq		primary cell	fibroblast of dermis	ENCFF001WBW	0.8951	258751	Homo sapiens	hg19		ENCODE	John Stamatoyannopoulos, UW	2010-12-14
642	A	642	DNase-seq^primary_cell^fibroblast_of_dermis^ENCFF001WQZ	DNase-seq		primary cell	fibroblast of dermis	ENCFF001WQZ	0.906	205525	Homo sapiens	hg19		ENCODE	John Stamatoyannopoulos, UW	2010-12-14
643	A	643	DNase-seq^primary_cell^fibroblast_of_dermis^ENCFF001WRA	DNase-seq		primary cell	fibroblast of dermis	ENCFF001WRA	0.9104	198895	Homo sapiens	hg19		ENCODE	John Stamatoyannopoulos, UW	2010-12-14
644	A	644	DNase-seq^primary_cell^fibroblast_of_dermis^ENCFF178BEG	DNase-seq		primary cell	fibroblast of dermis	ENCFF178BEG	0.9237	148278	Homo sapiens	hg19		ENCODE	ENCODE Processing Pipeline	2010-12-14
645	A	645	DNase-seq^primary_cell^fibroblast_of_dermis^ENCFF225DFA	DNase-seq		primary cell	fibroblast of dermis	ENCFF225DFA	0.9237	148251	Homo sapiens	hg19		ENCODE	ENCODE Processing Pipeline	2010-12-14
646	A	646	DNase-seq^primary_cell^fibroblast_of_dermis^ENCFF273CHB	DNase-seq		primary cell	fibroblast of dermis	ENCFF273CHB	0.8885	310252	Homo sapiens	hg19		ENCODE	ENCODE Processing Pipeline	2010-12-14
647	A	647	DNase-seq^primary_cell^fibroblast_of_dermis^ENCFF383ASH	DNase-seq		primary cell	fibroblast of dermis	ENCFF383ASH	0.8886	310186	Homo sapiens	hg19		ENCODE	ENCODE Processing Pipeline	2010-12-14
648	A	648	DNase-seq^primary_cell^fibroblast_of_dermis^ENCFF445GCV	DNase-seq		primary cell	fibroblast of dermis	ENCFF445GCV	0.8887	310214	Homo sapiens	hg19		ENCODE	ENCODE Processing Pipeline	2010-12-14
649	A	649	DNase-seq^primary_cell^fibroblast_of_dermis^ENCFF986PAK	DNase-seq		primary cell	fibroblast of dermis	ENCFF986PAK	0.9228	149237	Homo sapiens	hg19		ENCODE	ENCODE Processing Pipeline	2010-12-14
650	A	650	DNase-seq^primary_cell^fibroblast_of_gingiva^ENCFF001SQY	DNase-seq		primary cell	fibroblast of gingiva	ENCFF001SQY	0.9219	128262	Homo sapiens	hg19		ENCODE	John Stamatoyannopoulos, UW	2011-05-04
651	A	651	DNase-seq^primary_cell^fibroblast_of_gingiva^ENCFF001WAA	DNase-seq		primary cell	fibroblast of gingiva	ENCFF001WAA	0.8934	218237	Homo sapiens	hg19		ENCODE	John Stamatoyannopoulos, UW	2011-05-04
652	A	652	DNase-seq^primary_cell^fibroblast_of_gingiva^ENCFF001WJH	DNase-seq		primary cell	fibroblast of gingiva	ENCFF001WJH	0.9219	128262	Homo sapiens	hg19		ENCODE	John Stamatoyannopoulos, UW	2011-05-04
653	A	653	DNase-seq^primary_cell^fibroblast_of_gingiva^ENCFF001WJI	DNase-seq		primary cell	fibroblast of gingiva	ENCFF001WJI	0.9222	125830	Homo sapiens	hg19		ENCODE	John Stamatoyannopoulos, UW	2011-05-04
654	A	654	DNase-seq^primary_cell^fibroblast_of_gingiva^ENCFF063MTX	DNase-seq		primary cell	fibroblast of gingiva	ENCFF063MTX	0.9373	81531	Homo sapiens	hg19		ENCODE	ENCODE Processing Pipeline	2011-05-04
655	A	655	DNase-seq^primary_cell^fibroblast_of_gingiva^ENCFF700NCC	DNase-seq		primary cell	fibroblast of gingiva	ENCFF700NCC	0.9373	81521	Homo sapiens	hg19		ENCODE	ENCODE Processing Pipeline	2011-05-04
656	A	656	DNase-seq^primary_cell^fibroblast_of_gingiva^ENCFF741BMK	DNase-seq		primary cell	fibroblast of gingiva	ENCFF741BMK	0.8928	214814	Homo sapiens	hg19		ENCODE	ENCODE Processing Pipeline	2011-05-04
657	A	657	DNase-seq^primary_cell^fibroblast_of_gingiva^ENCFF920DLC	DNase-seq		primary cell	fibroblast of gingiva	ENCFF920DLC	0.8928	214786	Homo sapiens	hg19		ENCODE	ENCODE Processing Pipeline	2011-05-04
658	A	658	DNase-seq^primary_cell^fibroblast_of_lung^ENCFF001SRO	DNase-seq		primary cell	fibroblast of lung	ENCFF001SRO	0.9348	136476	Homo sapiens	hg19		ENCODE	John Stamatoyannopoulos, UW	2010-12-16
659	A	659	DNase-seq^primary_cell^fibroblast_of_lung^ENCFF001SSA	DNase-seq		primary cell	fibroblast of lung	ENCFF001SSA	0.9206	185062	Homo sapiens	hg19		ENCODE	John Stamatoyannopoulos, UW	2010-12-16
660	A	660	DNase-seq^primary_cell^fibroblast_of_lung^ENCFF001WAU	DNase-seq		primary cell	fibroblast of lung	ENCFF001WAU	0.9132	204050	Homo sapiens	hg19		ENCODE	John Stamatoyannopoulos, UW	2010-12-16
661	A	661	DNase-seq^primary_cell^fibroblast_of_lung^ENCFF001WCA	DNase-seq		primary cell	fibroblast of lung	ENCFF001WCA	0.9103	251505	Homo sapiens	hg19		ENCODE	John Stamatoyannopoulos, UW	2010-12-16
662	A	662	DNase-seq^primary_cell^fibroblast_of_lung^ENCFF001WLV	DNase-seq		primary cell	fibroblast of lung	ENCFF001WLV	0.9348	136476	Homo sapiens	hg19		ENCODE	John Stamatoyannopoulos, UW	2010-12-16
663	A	663	DNase-seq^primary_cell^fibroblast_of_lung^ENCFF001WLW	DNase-seq		primary cell	fibroblast of lung	ENCFF001WLW	0.9283	148031	Homo sapiens	hg19		ENCODE	John Stamatoyannopoulos, UW	2010-12-16
664	A	664	DNase-seq^primary_cell^fibroblast_of_lung^ENCFF001WRL	DNase-seq		primary cell	fibroblast of lung	ENCFF001WRL	0.9206	185062	Homo sapiens	hg19		ENCODE	John Stamatoyannopoulos, UW	2010-12-16
665	A	665	DNase-seq^primary_cell^fibroblast_of_lung^ENCFF001WRM	DNase-seq		primary cell	fibroblast of lung	ENCFF001WRM	0.9267	157354	Homo sapiens	hg19		ENCODE	John Stamatoyannopoulos, UW	2010-12-16
666	A	666	DNase-seq^primary_cell^fibroblast_of_lung^ENCFF066WNI	DNase-seq		primary cell	fibroblast of lung	ENCFF066WNI	0.903	239534	Homo sapiens	hg19		ENCODE	ENCODE Processing Pipeline	2010-12-16
667	A	667	DNase-seq^primary_cell^fibroblast_of_lung^ENCFF329KIL	DNase-seq		primary cell	fibroblast of lung	ENCFF329KIL	0.9031	242019	Homo sapiens	hg19		ENCODE	ENCODE Processing Pipeline	2010-12-16
668	A	668	DNase-seq^primary_cell^fibroblast_of_lung^ENCFF331SYD	DNase-seq		primary cell	fibroblast of lung	ENCFF331SYD	0.898	314106	Homo sapiens	hg19		ENCODE	ENCODE Processing Pipeline	2010-12-16
669	A	669	DNase-seq^primary_cell^fibroblast_of_lung^ENCFF334RSR	DNase-seq		primary cell	fibroblast of lung	ENCFF334RSR	0.9396	109328	Homo sapiens	hg19		ENCODE	ENCODE Processing Pipeline	2010-12-16
670	A	670	DNase-seq^primary_cell^fibroblast_of_lung^ENCFF487VSR	DNase-seq		primary cell	fibroblast of lung	ENCFF487VSR	0.9395	109280	Homo sapiens	hg19		ENCODE	ENCODE Processing Pipeline	2010-12-16
671	A	671	DNase-seq^primary_cell^fibroblast_of_lung^ENCFF644XOI	DNase-seq		primary cell	fibroblast of lung	ENCFF644XOI	0.9029	239610	Homo sapiens	hg19		ENCODE	ENCODE Processing Pipeline	2010-12-16
672	A	672	DNase-seq^primary_cell^fibroblast_of_lung^ENCFF681UOZ	DNase-seq		primary cell	fibroblast of lung	ENCFF681UOZ	0.939	98349	Homo sapiens	hg19		ENCODE	ENCODE Processing Pipeline	2010-12-16
673	A	673	DNase-seq^primary_cell^fibroblast_of_lung^ENCFF882RAE	DNase-seq		primary cell	fibroblast of lung	ENCFF882RAE	0.9392	110092	Homo sapiens	hg19		ENCODE	ENCODE Processing Pipeline	2010-12-16
674	A	674	DNase-seq^primary_cell^fibroblast_of_mammary_gland^ENCFF001SRB	DNase-seq		primary cell	fibroblast of mammary gland	ENCFF001SRB	0.9317	158004	Homo sapiens	hg19		ENCODE	John Stamatoyannopoulos, UW	2010-12-14
675	A	675	DNase-seq^primary_cell^fibroblast_of_mammary_gland^ENCFF001WAE	DNase-seq		primary cell	fibroblast of mammary gland	ENCFF001WAE	0.9145	231139	Homo sapiens	hg19		ENCODE	John Stamatoyannopoulos, UW	2010-12-14
676	A	676	DNase-seq^primary_cell^fibroblast_of_mammary_gland^ENCFF001WJX	DNase-seq		primary cell	fibroblast of mammary gland	ENCFF001WJX	0.9317	158004	Homo sapiens	hg19		ENCODE	John Stamatoyannopoulos, UW	2010-12-14
677	A	677	DNase-seq^primary_cell^fibroblast_of_mammary_gland^ENCFF001WJY	DNase-seq		primary cell	fibroblast of mammary gland	ENCFF001WJY	0.9274	168768	Homo sapiens	hg19		ENCODE	John Stamatoyannopoulos, UW	2010-12-14
678	A	678	DNase-seq^primary_cell^fibroblast_of_mammary_gland^ENCFF042ALK	DNase-seq		primary cell	fibroblast of mammary gland	ENCFF042ALK	0.9043	286765	Homo sapiens	hg19		ENCODE	ENCODE Processing Pipeline	2010-12-14
679	A	679	DNase-seq^primary_cell^fibroblast_of_mammary_gland^ENCFF349OBE	DNase-seq		primary cell	fibroblast of mammary gland	ENCFF349OBE	0.9043	286672	Homo sapiens	hg19		ENCODE	ENCODE Processing Pipeline	2010-12-14
680	A	680	DNase-seq^primary_cell^fibroblast_of_mammary_gland^ENCFF387KMX	DNase-seq		primary cell	fibroblast of mammary gland	ENCFF387KMX	0.9436	113208	Homo sapiens	hg19		ENCODE	ENCODE Processing Pipeline	2010-12-14
681	A	681	DNase-seq^primary_cell^fibroblast_of_mammary_gland^ENCFF801FQN	DNase-seq		primary cell	fibroblast of mammary gland	ENCFF801FQN	0.9442	113922	Homo sapiens	hg19		ENCODE	ENCODE Processing Pipeline	2010-12-14
682	A	682	DNase-seq^primary_cell^fibroblast_of_mammary_gland^ENCFF826OER	DNase-seq		primary cell	fibroblast of mammary gland	ENCFF826OER	0.9041	288169	Homo sapiens	hg19		ENCODE	ENCODE Processing Pipeline	2010-12-14
683	A	683	DNase-seq^primary_cell^fibroblast_of_mammary_gland^ENCFF851EIO	DNase-seq		primary cell	fibroblast of mammary gland	ENCFF851EIO	0.9436	113159	Homo sapiens	hg19		ENCODE	ENCODE Processing Pipeline	2010-12-14
684	A	684	DNase-seq^primary_cell^fibroblast_of_peridontal_ligament^ENCFF001SRN	DNase-seq		primary cell	fibroblast of peridontal ligament	ENCFF001SRN	0.9206	153521	Homo sapiens	hg19		ENCODE	John Stamatoyannopoulos, UW	2010-12-16
685	A	685	DNase-seq^primary_cell^fibroblast_of_peridontal_ligament^ENCFF001WAS	DNase-seq		primary cell	fibroblast of peridontal ligament	ENCFF001WAS	0.8944	234194	Homo sapiens	hg19		ENCODE	John Stamatoyannopoulos, UW	2010-12-16
686	A	686	DNase-seq^primary_cell^fibroblast_of_peridontal_ligament^ENCFF001WLR	DNase-seq		primary cell	fibroblast of peridontal ligament	ENCFF001WLR	0.9206	153521	Homo sapiens	hg19		ENCODE	John Stamatoyannopoulos, UW	2010-12-16
687	A	687	DNase-seq^primary_cell^fibroblast_of_peridontal_ligament^ENCFF001WLS	DNase-seq		primary cell	fibroblast of peridontal ligament	ENCFF001WLS	0.9261	138820	Homo sapiens	hg19		ENCODE	John Stamatoyannopoulos, UW	2010-12-16
688	A	688	DNase-seq^primary_cell^fibroblast_of_peridontal_ligament^ENCFF089IWT	DNase-seq		primary cell	fibroblast of peridontal ligament	ENCFF089IWT	0.9457	82917	Homo sapiens	hg19		ENCODE	ENCODE Processing Pipeline	2010-12-16
689	A	689	DNase-seq^primary_cell^fibroblast_of_peridontal_ligament^ENCFF164UXI	DNase-seq		primary cell	fibroblast of peridontal ligament	ENCFF164UXI	0.8887	263476	Homo sapiens	hg19		ENCODE	ENCODE Processing Pipeline	2010-12-16
690	A	690	DNase-seq^primary_cell^fibroblast_of_peridontal_ligament^ENCFF410GYO	DNase-seq		primary cell	fibroblast of peridontal ligament	ENCFF410GYO	0.9467	83950	Homo sapiens	hg19		ENCODE	ENCODE Processing Pipeline	2010-12-16
691	A	691	DNase-seq^primary_cell^fibroblast_of_peridontal_ligament^ENCFF577XLP	DNase-seq		primary cell	fibroblast of peridontal ligament	ENCFF577XLP	0.8884	261789	Homo sapiens	hg19		ENCODE	ENCODE Processing Pipeline	2010-12-16
692	A	692	DNase-seq^primary_cell^fibroblast_of_peridontal_ligament^ENCFF620HKT	DNase-seq		primary cell	fibroblast of peridontal ligament	ENCFF620HKT	0.8885	261815	Homo sapiens	hg19		ENCODE	ENCODE Processing Pipeline	2010-12-16
693	A	693	DNase-seq^primary_cell^fibroblast_of_peridontal_ligament^ENCFF876SNH	DNase-seq		primary cell	fibroblast of peridontal ligament	ENCFF876SNH	0.9457	82882	Homo sapiens	hg19		ENCODE	ENCODE Processing Pipeline	2010-12-16
694	A	694	DNase-seq^primary_cell^fibroblast_of_pulmonary_artery^ENCFF001SRM	DNase-seq		primary cell	fibroblast of pulmonary artery	ENCFF001SRM	0.9325	167948	Homo sapiens	hg19		ENCODE	John Stamatoyannopoulos, UW	2010-12-16
695	A	695	DNase-seq^primary_cell^fibroblast_of_pulmonary_artery^ENCFF001WAQ	DNase-seq		primary cell	fibroblast of pulmonary artery	ENCFF001WAQ	0.9189	218860	Homo sapiens	hg19		ENCODE	John Stamatoyannopoulos, UW	2010-12-16
696	A	696	DNase-seq^primary_cell^fibroblast_of_pulmonary_artery^ENCFF001WLN	DNase-seq		primary cell	fibroblast of pulmonary artery	ENCFF001WLN	0.9325	167948	Homo sapiens	hg19		ENCODE	John Stamatoyannopoulos, UW	2010-12-16
697	A	697	DNase-seq^primary_cell^fibroblast_of_pulmonary_artery^ENCFF001WLO	DNase-seq		primary cell	fibroblast of pulmonary artery	ENCFF001WLO	0.9366	146370	Homo sapiens	hg19		ENCODE	John Stamatoyannopoulos, UW	2010-12-16
698	A	698	DNase-seq^primary_cell^fibroblast_of_pulmonary_artery^ENCFF051JWD	DNase-seq		primary cell	fibroblast of pulmonary artery	ENCFF051JWD	0.9496	103675	Homo sapiens	hg19		ENCODE	ENCODE Processing Pipeline	2010-12-16
699	A	699	DNase-seq^primary_cell^fibroblast_of_pulmonary_artery^ENCFF385ZNB	DNase-seq		primary cell	fibroblast of pulmonary artery	ENCFF385ZNB	0.9145	249585	Homo sapiens	hg19		ENCODE	ENCODE Processing Pipeline	2010-12-16
700	A	700	DNase-seq^primary_cell^fibroblast_of_pulmonary_artery^ENCFF417VBX	DNase-seq		primary cell	fibroblast of pulmonary artery	ENCFF417VBX	0.9491	103245	Homo sapiens	hg19		ENCODE	ENCODE Processing Pipeline	2010-12-16
701	A	701	DNase-seq^primary_cell^fibroblast_of_pulmonary_artery^ENCFF504DCZ	DNase-seq		primary cell	fibroblast of pulmonary artery	ENCFF504DCZ	0.9491	103209	Homo sapiens	hg19		ENCODE	ENCODE Processing Pipeline	2010-12-16
702	A	702	DNase-seq^primary_cell^fibroblast_of_pulmonary_artery^ENCFF713NNM	DNase-seq		primary cell	fibroblast of pulmonary artery	ENCFF713NNM	0.9131	251211	Homo sapiens	hg19		ENCODE	ENCODE Processing Pipeline	2010-12-16
703	A	703	DNase-seq^primary_cell^fibroblast_of_pulmonary_artery^ENCFF912FJN	DNase-seq		primary cell	fibroblast of pulmonary artery	ENCFF912FJN	0.9145	249566	Homo sapiens	hg19		ENCODE	ENCODE Processing Pipeline	2010-12-16
704	A	704	DNase-seq^primary_cell^fibroblast_of_skin_of_abdomen^ENCFF045KGY	DNase-seq		primary cell	fibroblast of skin of abdomen	ENCFF045KGY	0.9418	104713	Homo sapiens	hg19		Roadmap	ENCODE Processing Pipeline	2013-07-31
705	A	705	DNase-seq^primary_cell^fibroblast_of_skin_of_abdomen^ENCFF341TLD	DNase-seq		primary cell	fibroblast of skin of abdomen	ENCFF341TLD	0.9421	105502	Homo sapiens	hg19		Roadmap	ENCODE Processing Pipeline	2013-07-31
706	A	706	DNase-seq^primary_cell^fibroblast_of_skin_of_abdomen^ENCFF590UPO	DNase-seq		primary cell	fibroblast of skin of abdomen	ENCFF590UPO	0.9418	104707	Homo sapiens	hg19		Roadmap	ENCODE Processing Pipeline	2013-07-31
707	A	707	DNase-seq^primary_cell^fibroblast_of_the_aortic_adventitia^ENCFF001SPZ	DNase-seq		primary cell	fibroblast of the aortic adventitia	ENCFF001SPZ	0.9258	154992	Homo sapiens	hg19		ENCODE	John Stamatoyannopoulos, UW	2010-12-16
708	A	708	DNase-seq^primary_cell^fibroblast_of_the_aortic_adventitia^ENCFF001VYU	DNase-seq		primary cell	fibroblast of the aortic adventitia	ENCFF001VYU	0.9086	221810	Homo sapiens	hg19		ENCODE	John Stamatoyannopoulos, UW	2010-12-16
709	A	709	DNase-seq^primary_cell^fibroblast_of_the_aortic_adventitia^ENCFF001WDZ	DNase-seq		primary cell	fibroblast of the aortic adventitia	ENCFF001WDZ	0.9258	154991	Homo sapiens	hg19		ENCODE	John Stamatoyannopoulos, UW	2010-12-16
710	A	710	DNase-seq^primary_cell^fibroblast_of_the_aortic_adventitia^ENCFF001WEA	DNase-seq		primary cell	fibroblast of the aortic adventitia	ENCFF001WEA	0.9269	146778	Homo sapiens	hg19		ENCODE	John Stamatoyannopoulos, UW	2010-12-16
711	A	711	DNase-seq^primary_cell^fibroblast_of_the_aortic_adventitia^ENCFF354BYJ	DNase-seq		primary cell	fibroblast of the aortic adventitia	ENCFF354BYJ	0.9415	110284	Homo sapiens	hg19		ENCODE	ENCODE Processing Pipeline	2010-12-16
712	A	712	DNase-seq^primary_cell^fibroblast_of_the_aortic_adventitia^ENCFF474TIO	DNase-seq		primary cell	fibroblast of the aortic adventitia	ENCFF474TIO	0.8975	268252	Homo sapiens	hg19		ENCODE	ENCODE Processing Pipeline	2010-12-16
713	A	713	DNase-seq^primary_cell^fibroblast_of_the_aortic_adventitia^ENCFF770MTY	DNase-seq		primary cell	fibroblast of the aortic adventitia	ENCFF770MTY	0.9399	109228	Homo sapiens	hg19		ENCODE	ENCODE Processing Pipeline	2010-12-16
714	A	714	DNase-seq^primary_cell^fibroblast_of_the_aortic_adventitia^ENCFF799TQB	DNase-seq		primary cell	fibroblast of the aortic adventitia	ENCFF799TQB	0.8985	270186	Homo sapiens	hg19		ENCODE	ENCODE Processing Pipeline	2010-12-16
715	A	715	DNase-seq^primary_cell^fibroblast_of_the_aortic_adventitia^ENCFF904WZA	DNase-seq		primary cell	fibroblast of the aortic adventitia	ENCFF904WZA	0.8975	268279	Homo sapiens	hg19		ENCODE	ENCODE Processing Pipeline	2010-12-16
716	A	716	DNase-seq^primary_cell^fibroblast_of_the_aortic_adventitia^ENCFF990HMA	DNase-seq		primary cell	fibroblast of the aortic adventitia	ENCFF990HMA	0.9398	109274	Homo sapiens	hg19		ENCODE	ENCODE Processing Pipeline	2010-12-16
717	A	717	DNase-seq^primary_cell^fibroblast_of_the_conjunctiva^ENCFF001SQS	DNase-seq		primary cell	fibroblast of the conjunctiva	ENCFF001SQS	0.9355	133816	Homo sapiens	hg19		ENCODE	John Stamatoyannopoulos, UW	2010-12-16
718	A	718	DNase-seq^primary_cell^fibroblast_of_the_conjunctiva^ENCFF001WIB	DNase-seq		primary cell	fibroblast of the conjunctiva	ENCFF001WIB	0.9355	133816	Homo sapiens	hg19		ENCODE	John Stamatoyannopoulos, UW	2010-12-16
719	A	719	DNase-seq^primary_cell^fibroblast_of_the_conjunctiva^ENCFF001WIC	DNase-seq		primary cell	fibroblast of the conjunctiva	ENCFF001WIC	0.9309	144480	Homo sapiens	hg19		ENCODE	John Stamatoyannopoulos, UW	2010-12-16
720	A	720	DNase-seq^primary_cell^fibroblast_of_the_conjunctiva^ENCFF262INI	DNase-seq		primary cell	fibroblast of the conjunctiva	ENCFF262INI	0.9474	96891	Homo sapiens	hg19		ENCODE	ENCODE Processing Pipeline	2010-12-16
721	A	721	DNase-seq^primary_cell^fibroblast_of_the_conjunctiva^ENCFF272AFT	DNase-seq		primary cell	fibroblast of the conjunctiva	ENCFF272AFT	0.9474	96895	Homo sapiens	hg19		ENCODE	ENCODE Processing Pipeline	2010-12-16
722	A	722	DNase-seq^primary_cell^fibroblast_of_the_conjunctiva^ENCFF460PHQ	DNase-seq		primary cell	fibroblast of the conjunctiva	ENCFF460PHQ	0.9473	97416	Homo sapiens	hg19		ENCODE	ENCODE Processing Pipeline	2010-12-16
723	A	723	DNase-seq^primary_cell^fibroblast_of_the_conjunctiva^ENCFF503RUE	DNase-seq		primary cell	fibroblast of the conjunctiva	ENCFF503RUE	0.9417	110175	Homo sapiens	hg19		ENCODE	ENCODE Processing Pipeline	2010-12-16
724	A	724	DNase-seq^primary_cell^fibroblast_of_the_conjunctiva^ENCFF764ODA	DNase-seq		primary cell	fibroblast of the conjunctiva	ENCFF764ODA	0.9409	109470	Homo sapiens	hg19		ENCODE	ENCODE Processing Pipeline	2010-12-16
725	A	725	DNase-seq^primary_cell^fibroblast_of_the_conjunctiva^ENCFF870FYH	DNase-seq		primary cell	fibroblast of the conjunctiva	ENCFF870FYH	0.9409	109458	Homo sapiens	hg19		ENCODE	ENCODE Processing Pipeline	2010-12-16
726	A	726	DNase-seq^primary_cell^fibroblast_of_villous_mesenchyme^ENCFF001SRT	DNase-seq		primary cell	fibroblast of villous mesenchyme	ENCFF001SRT	0.909	151392	Homo sapiens	hg19		ENCODE	John Stamatoyannopoulos, UW	2010-12-16
727	A	727	DNase-seq^primary_cell^fibroblast_of_villous_mesenchyme^ENCFF001WBC	DNase-seq		primary cell	fibroblast of villous mesenchyme	ENCFF001WBC	0.8921	234174	Homo sapiens	hg19		ENCODE	John Stamatoyannopoulos, UW	2010-12-16
728	A	728	DNase-seq^primary_cell^fibroblast_of_villous_mesenchyme^ENCFF001WNF	DNase-seq		primary cell	fibroblast of villous mesenchyme	ENCFF001WNF	0.909	151391	Homo sapiens	hg19		ENCODE	John Stamatoyannopoulos, UW	2010-12-16
729	A	729	DNase-seq^primary_cell^fibroblast_of_villous_mesenchyme^ENCFF001WNG	DNase-seq		primary cell	fibroblast of villous mesenchyme	ENCFF001WNG	0.9159	159682	Homo sapiens	hg19		ENCODE	John Stamatoyannopoulos, UW	2010-12-16
730	A	730	DNase-seq^primary_cell^fibroblast_of_villous_mesenchyme^ENCFF221FPW	DNase-seq		primary cell	fibroblast of villous mesenchyme	ENCFF221FPW	0.943	85085	Homo sapiens	hg19		ENCODE	ENCODE Processing Pipeline	2010-12-16
731	A	731	DNase-seq^primary_cell^fibroblast_of_villous_mesenchyme^ENCFF311UAO	DNase-seq		primary cell	fibroblast of villous mesenchyme	ENCFF311UAO	0.8884	266462	Homo sapiens	hg19		ENCODE	ENCODE Processing Pipeline	2010-12-16
732	A	732	DNase-seq^primary_cell^foreskin_fibroblast^ENCFF001SQW	DNase-seq		primary cell	foreskin fibroblast	ENCFF001SQW	0.9255	171066	Homo sapiens	hg19		ENCODE	John Stamatoyannopoulos, UW	2011-05-04
733	A	733	DNase-seq^primary_cell^foreskin_fibroblast^ENCFF001SRZ	DNase-seq		primary cell	foreskin fibroblast	ENCFF001SRZ	0.9115	167815	Homo sapiens	hg19		ENCODE	John Stamatoyannopoulos, UW	2010-12-16
734	A	734	DNase-seq^primary_cell^foreskin_fibroblast^ENCFF001VZY	DNase-seq		primary cell	foreskin fibroblast	ENCFF001VZY	0.9166	219902	Homo sapiens	hg19		ENCODE	John Stamatoyannopoulos, UW	2011-05-04
735	A	735	DNase-seq^primary_cell^foreskin_fibroblast^ENCFF001WBY	DNase-seq		primary cell	foreskin fibroblast	ENCFF001WBY	0.8969	231787	Homo sapiens	hg19		ENCODE	John Stamatoyannopoulos, UW	2010-12-16
736	A	736	DNase-seq^primary_cell^foreskin_fibroblast^ENCFF001WIZ	DNase-seq		primary cell	foreskin fibroblast	ENCFF001WIZ	0.9255	171066	Homo sapiens	hg19		ENCODE	John Stamatoyannopoulos, UW	2011-05-04
737	A	737	DNase-seq^primary_cell^foreskin_fibroblast^ENCFF001WJA	DNase-seq		primary cell	foreskin fibroblast	ENCFF001WJA	0.9275	155387	Homo sapiens	hg19		ENCODE	John Stamatoyannopoulos, UW	2011-05-04
738	A	738	DNase-seq^primary_cell^foreskin_fibroblast^ENCFF001WRD	DNase-seq		primary cell	foreskin fibroblast	ENCFF001WRD	0.9115	167814	Homo sapiens	hg19		ENCODE	John Stamatoyannopoulos, UW	2010-12-16
739	A	739	DNase-seq^primary_cell^foreskin_fibroblast^ENCFF001WRE	DNase-seq		primary cell	foreskin fibroblast	ENCFF001WRE	0.9141	157656	Homo sapiens	hg19		ENCODE	John Stamatoyannopoulos, UW	2010-12-16
740	A	740	DNase-seq^primary_cell^foreskin_fibroblast^ENCFF032LRL	DNase-seq		primary cell	foreskin fibroblast	ENCFF032LRL	0.9478	86084	Homo sapiens	hg19		ENCODE	ENCODE Processing Pipeline	2011-05-04
741	A	741	DNase-seq^primary_cell^foreskin_fibroblast^ENCFF090PQC	DNase-seq		primary cell	foreskin fibroblast	ENCFF090PQC	0.9129	231895	Homo sapiens	hg19		ENCODE	ENCODE Processing Pipeline	2011-05-04
742	A	742	DNase-seq^primary_cell^foreskin_fibroblast^ENCFF169THH	DNase-seq		primary cell	foreskin fibroblast	ENCFF169THH	0.8775	329128	Homo sapiens	hg19		Roadmap	ENCODE Processing Pipeline	2013-07-31
743	A	743	DNase-seq^primary_cell^foreskin_fibroblast^ENCFF329APP	DNase-seq		primary cell	foreskin fibroblast	ENCFF329APP	0.9272	106583	Homo sapiens	hg19		ENCODE	ENCODE Processing Pipeline	2010-12-16
744	A	744	DNase-seq^primary_cell^foreskin_fibroblast^ENCFF459SPU	DNase-seq		primary cell	foreskin fibroblast	ENCFF459SPU	0.9225	174002	Homo sapiens	hg19		Roadmap	ENCODE Processing Pipeline	2013-07-31
745	A	745	DNase-seq^primary_cell^foreskin_fibroblast^ENCFF479KXR	DNase-seq		primary cell	foreskin fibroblast	ENCFF479KXR	0.8842	293678	Homo sapiens	hg19		ENCODE	ENCODE Processing Pipeline	2010-12-16
746	A	746	DNase-seq^primary_cell^foreskin_fibroblast^ENCFF484DDR	DNase-seq		primary cell	foreskin fibroblast	ENCFF484DDR	0.9233	175149	Homo sapiens	hg19		Roadmap	ENCODE Processing Pipeline	2013-07-31
747	A	747	DNase-seq^primary_cell^foreskin_fibroblast^ENCFF811FJV	DNase-seq		primary cell	foreskin fibroblast	ENCFF811FJV	0.9225	174021	Homo sapiens	hg19		Roadmap	ENCODE Processing Pipeline	2013-07-31
748	A	748	DNase-seq^primary_cell^foreskin_keratinocyte^ENCFF050DXR	DNase-seq		primary cell	foreskin keratinocyte	ENCFF050DXR	0.9359	88138	Homo sapiens	hg19		Roadmap	ENCODE Processing Pipeline	2013-07-31
749	A	749	DNase-seq^primary_cell^foreskin_keratinocyte^ENCFF240SMG	DNase-seq		primary cell	foreskin keratinocyte	ENCFF240SMG	0.9242	145063	Homo sapiens	hg19		Roadmap	ENCODE Processing Pipeline	2013-07-31
750	A	750	DNase-seq^primary_cell^foreskin_keratinocyte^ENCFF637CAJ	DNase-seq		primary cell	foreskin keratinocyte	ENCFF637CAJ	0.896	285035	Homo sapiens	hg19		Roadmap	ENCODE Processing Pipeline	2013-07-31
751	A	751	DNase-seq^primary_cell^foreskin_keratinocyte^ENCFF719FAT	DNase-seq		primary cell	foreskin keratinocyte	ENCFF719FAT	0.9242	145099	Homo sapiens	hg19		Roadmap	ENCODE Processing Pipeline	2013-07-31
752	A	752	DNase-seq^primary_cell^foreskin_keratinocyte^ENCFF817YEL	DNase-seq		primary cell	foreskin keratinocyte	ENCFF817YEL	0.9293	103751	Homo sapiens	hg19		Roadmap	ENCODE Processing Pipeline	2013-07-31
753	A	753	DNase-seq^primary_cell^foreskin_melanocyte^ENCFF331ODX	DNase-seq		primary cell	foreskin melanocyte	ENCFF331ODX	0.8552	139854	Homo sapiens	hg19		Roadmap	ENCODE Processing Pipeline	2013-07-31
754	A	754	DNase-seq^primary_cell^foreskin_melanocyte^ENCFF470FFR	DNase-seq		primary cell	foreskin melanocyte	ENCFF470FFR	0.8432	230942	Homo sapiens	hg19		Roadmap	ENCODE Processing Pipeline	2013-07-31
755	A	755	DNase-seq^primary_cell^foreskin_melanocyte^ENCFF477GLZ	DNase-seq		primary cell	foreskin melanocyte	ENCFF477GLZ	0.8561	141184	Homo sapiens	hg19		Roadmap	ENCODE Processing Pipeline	2013-07-31
756	A	756	DNase-seq^primary_cell^foreskin_melanocyte^ENCFF747IZU	DNase-seq		primary cell	foreskin melanocyte	ENCFF747IZU	0.8552	139853	Homo sapiens	hg19		Roadmap	ENCODE Processing Pipeline	2013-07-31
757	A	757	DNase-seq^primary_cell^foreskin_melanocyte^ENCFF838FGZ	DNase-seq		primary cell	foreskin melanocyte	ENCFF838FGZ	0.8432	230957	Homo sapiens	hg19		Roadmap	ENCODE Processing Pipeline	2013-07-31
758	A	758	DNase-seq^primary_cell^glomerular_endothelial_cell^ENCFF001SRR	DNase-seq		primary cell	glomerular endothelial cell	ENCFF001SRR	0.924	119711	Homo sapiens	hg19		ENCODE	John Stamatoyannopoulos, UW	2011-05-04
759	A	759	DNase-seq^primary_cell^glomerular_endothelial_cell^ENCFF001WMH	DNase-seq		primary cell	glomerular endothelial cell	ENCFF001WMH	0.9254	124692	Homo sapiens	hg19		ENCODE	John Stamatoyannopoulos, UW	2011-05-04
760	A	760	DNase-seq^primary_cell^glomerular_endothelial_cell^ENCFF001WMI	DNase-seq		primary cell	glomerular endothelial cell	ENCFF001WMI	0.924	119709	Homo sapiens	hg19		ENCODE	John Stamatoyannopoulos, UW	2011-05-04
761	A	761	DNase-seq^primary_cell^glomerular_endothelial_cell^ENCFF563UCE	DNase-seq		primary cell	glomerular endothelial cell	ENCFF563UCE	0.9433	73114	Homo sapiens	hg19		ENCODE	ENCODE Processing Pipeline	2011-05-04
762	A	762	DNase-seq^primary_cell^glomerular_endothelial_cell^ENCFF714JOW	DNase-seq		primary cell	glomerular endothelial cell	ENCFF714JOW	0.9497	57619	Homo sapiens	hg19		ENCODE	ENCODE Processing Pipeline	2011-05-04
763	A	763	DNase-seq^primary_cell^glomerular_endothelial_cell^ENCFF883FSZ	DNase-seq		primary cell	glomerular endothelial cell	ENCFF883FSZ	0.9435	74000	Homo sapiens	hg19		ENCODE	ENCODE Processing Pipeline	2011-05-04
764	A	764	DNase-seq^primary_cell^glomerular_endothelial_cell^ENCFF927KUT	DNase-seq		primary cell	glomerular endothelial cell	ENCFF927KUT	0.9497	57630	Homo sapiens	hg19		ENCODE	ENCODE Processing Pipeline	2011-05-04
765	A	765	DNase-seq^primary_cell^glomerular_endothelial_cell^ENCFF984PNP	DNase-seq		primary cell	glomerular endothelial cell	ENCFF984PNP	0.9504	58660	Homo sapiens	hg19		ENCODE	ENCODE Processing Pipeline	2011-05-04
766	A	766	DNase-seq^primary_cell^glomerular_endothelial_cell^ENCFF993TCA	DNase-seq		primary cell	glomerular endothelial cell	ENCFF993TCA	0.9433	73131	Homo sapiens	hg19		ENCODE	ENCODE Processing Pipeline	2011-05-04
767	A	767	DNase-seq^primary_cell^iris_pigment_epithelial_cell^ENCFF001SQZ	DNase-seq		primary cell	iris pigment epithelial cell	ENCFF001SQZ	0.9145	199750	Homo sapiens	hg19		ENCODE	John Stamatoyannopoulos, UW	2011-05-04
768	A	768	DNase-seq^primary_cell^iris_pigment_epithelial_cell^ENCFF001WAC	DNase-seq		primary cell	iris pigment epithelial cell	ENCFF001WAC	0.9003	280489	Homo sapiens	hg19		ENCODE	John Stamatoyannopoulos, UW	2011-05-04
769	A	769	DNase-seq^primary_cell^iris_pigment_epithelial_cell^ENCFF001WJL	DNase-seq		primary cell	iris pigment epithelial cell	ENCFF001WJL	0.9145	199750	Homo sapiens	hg19		ENCODE	John Stamatoyannopoulos, UW	2011-05-04
770	A	770	DNase-seq^primary_cell^iris_pigment_epithelial_cell^ENCFF001WJM	DNase-seq		primary cell	iris pigment epithelial cell	ENCFF001WJM	0.912	208254	Homo sapiens	hg19		ENCODE	John Stamatoyannopoulos, UW	2011-05-04
771	A	771	DNase-seq^primary_cell^iris_pigment_epithelial_cell^ENCFF231PPP	DNase-seq		primary cell	iris pigment epithelial cell	ENCFF231PPP	0.9297	133806	Homo sapiens	hg19		ENCODE	ENCODE Processing Pipeline	2011-05-04
772	A	772	DNase-seq^primary_cell^iris_pigment_epithelial_cell^ENCFF272LQP	DNase-seq		primary cell	iris pigment epithelial cell	ENCFF272LQP	0.904	290707	Homo sapiens	hg19		ENCODE	ENCODE Processing Pipeline	2011-05-04
773	A	773	DNase-seq^primary_cell^keratinocyte^ENCFF001WRH	DNase-seq		primary cell	keratinocyte	ENCFF001WRH	0.9138	125105	Homo sapiens	hg19		ENCODE	John Stamatoyannopoulos, UW	2011-05-04
774	A	774	DNase-seq^primary_cell^keratinocyte^ENCFF001WRI	DNase-seq		primary cell	keratinocyte	ENCFF001WRI	0.9062	132478	Homo sapiens	hg19		ENCODE	John Stamatoyannopoulos, UW	2011-05-04
775	A	775	DNase-seq^primary_cell^keratinocyte^ENCFF251QHT	DNase-seq		primary cell	keratinocyte	ENCFF251QHT	0.9375	77102	Homo sapiens	hg19		ENCODE	ENCODE Processing Pipeline	2011-05-04
776	A	776	DNase-seq^primary_cell^keratinocyte^ENCFF447XHB	DNase-seq		primary cell	keratinocyte	ENCFF447XHB	0.9366	75537	Homo sapiens	hg19		ENCODE	ENCODE Processing Pipeline	2011-05-04
777	A	777	DNase-seq^primary_cell^keratinocyte^ENCFF566JBQ	DNase-seq		primary cell	keratinocyte	ENCFF566JBQ	0.9438	69010	Homo sapiens	hg19		ENCODE	ENCODE Processing Pipeline	2011-05-04
778	A	778	DNase-seq^primary_cell^keratinocyte^ENCFF654RSS	DNase-seq		primary cell	keratinocyte	ENCFF654RSS	0.9438	68995	Homo sapiens	hg19		ENCODE	ENCODE Processing Pipeline	2011-05-04
779	A	779	DNase-seq^primary_cell^keratinocyte^ENCFF894LMB	DNase-seq		primary cell	keratinocyte	ENCFF894LMB	0.9367	75544	Homo sapiens	hg19		ENCODE	ENCODE Processing Pipeline	2011-05-04
780	A	780	DNase-seq^primary_cell^keratinocyte^ENCFF967SGG	DNase-seq		primary cell	keratinocyte	ENCFF967SGG	0.9445	70330	Homo sapiens	hg19		ENCODE	ENCODE Processing Pipeline	2011-05-04
781	A	781	DNase-seq^primary_cell^kidney_epithelial_cell^ENCFF001SRQ	DNase-seq		primary cell	kidney epithelial cell	ENCFF001SRQ	0.9198	166424	Homo sapiens	hg19		ENCODE	John Stamatoyannopoulos, UW	2010-12-16
782	A	782	DNase-seq^primary_cell^kidney_epithelial_cell^ENCFF001WMD	DNase-seq		primary cell	kidney epithelial cell	ENCFF001WMD	0.9198	166424	Homo sapiens	hg19		ENCODE	John Stamatoyannopoulos, UW	2010-12-16
783	A	783	DNase-seq^primary_cell^kidney_epithelial_cell^ENCFF001WME	DNase-seq		primary cell	kidney epithelial cell	ENCFF001WME	0.9228	156906	Homo sapiens	hg19		ENCODE	John Stamatoyannopoulos, UW	2010-12-16
784	A	784	DNase-seq^primary_cell^kidney_epithelial_cell^ENCFF239LDT	DNase-seq		primary cell	kidney epithelial cell	ENCFF239LDT	0.9379	91743	Homo sapiens	hg19		ENCODE	ENCODE Processing Pipeline	2010-12-16
785	A	785	DNase-seq^primary_cell^kidney_epithelial_cell^ENCFF358CBP	DNase-seq		primary cell	kidney epithelial cell	ENCFF358CBP	0.9379	91753	Homo sapiens	hg19		ENCODE	ENCODE Processing Pipeline	2010-12-16
786	A	786	DNase-seq^primary_cell^kidney_epithelial_cell^ENCFF423OSL	DNase-seq		primary cell	kidney epithelial cell	ENCFF423OSL	0.9347	98059	Homo sapiens	hg19		ENCODE	ENCODE Processing Pipeline	2010-12-16
787	A	787	DNase-seq^primary_cell^kidney_epithelial_cell^ENCFF641BJK	DNase-seq		primary cell	kidney epithelial cell	ENCFF641BJK	0.935	98427	Homo sapiens	hg19		ENCODE	ENCODE Processing Pipeline	2010-12-16
788	A	788	DNase-seq^primary_cell^kidney_epithelial_cell^ENCFF752VHK	DNase-seq		primary cell	kidney epithelial cell	ENCFF752VHK	0.9347	98073	Homo sapiens	hg19		ENCODE	ENCODE Processing Pipeline	2010-12-16
789	A	789	DNase-seq^primary_cell^kidney_epithelial_cell^ENCFF997TBX	DNase-seq		primary cell	kidney epithelial cell	ENCFF997TBX	0.9373	92343	Homo sapiens	hg19		ENCODE	ENCODE Processing Pipeline	2010-12-16
790	A	790	DNase-seq^primary_cell^lung_microvascular_endothelial_cell^ENCFF001SRI	DNase-seq		primary cell	lung microvascular endothelial cell	ENCFF001SRI	0.9218	149745	Homo sapiens	hg19		ENCODE	John Stamatoyannopoulos, UW	2010-12-16
791	A	791	DNase-seq^primary_cell^lung_microvascular_endothelial_cell^ENCFF001SRJ	DNase-seq		primary cell	lung microvascular endothelial cell	ENCFF001SRJ	0.9163	123693	Homo sapiens	hg19		ENCODE	John Stamatoyannopoulos, UW	2010-12-16
792	A	792	DNase-seq^primary_cell^lung_microvascular_endothelial_cell^ENCFF001WAG	DNase-seq		primary cell	lung microvascular endothelial cell	ENCFF001WAG	0.9063	154531	Homo sapiens	hg19		ENCODE	John Stamatoyannopoulos, UW	2010-12-16
793	A	793	DNase-seq^primary_cell^lung_microvascular_endothelial_cell^ENCFF001WAO	DNase-seq		primary cell	lung microvascular endothelial cell	ENCFF001WAO	0.9053	203998	Homo sapiens	hg19		ENCODE	John Stamatoyannopoulos, UW	2010-12-16
794	A	794	DNase-seq^primary_cell^lung_microvascular_endothelial_cell^ENCFF001WKZ	DNase-seq		primary cell	lung microvascular endothelial cell	ENCFF001WKZ	0.9218	149745	Homo sapiens	hg19		ENCODE	John Stamatoyannopoulos, UW	2010-12-16
795	A	795	DNase-seq^primary_cell^lung_microvascular_endothelial_cell^ENCFF001WLA	DNase-seq		primary cell	lung microvascular endothelial cell	ENCFF001WLA	0.9296	133687	Homo sapiens	hg19		ENCODE	John Stamatoyannopoulos, UW	2010-12-16
796	A	796	DNase-seq^primary_cell^lung_microvascular_endothelial_cell^ENCFF001WLD	DNase-seq		primary cell	lung microvascular endothelial cell	ENCFF001WLD	0.9163	123692	Homo sapiens	hg19		ENCODE	John Stamatoyannopoulos, UW	2010-12-16
797	A	797	DNase-seq^primary_cell^lung_microvascular_endothelial_cell^ENCFF001WLE	DNase-seq		primary cell	lung microvascular endothelial cell	ENCFF001WLE	0.9195	112655	Homo sapiens	hg19		ENCODE	John Stamatoyannopoulos, UW	2010-12-16
798	A	798	DNase-seq^primary_cell^lung_microvascular_endothelial_cell^ENCFF165ZIA	DNase-seq		primary cell	lung microvascular endothelial cell	ENCFF165ZIA	0.8928	179631	Homo sapiens	hg19		ENCODE	ENCODE Processing Pipeline	2010-12-16
799	A	799	DNase-seq^primary_cell^lung_microvascular_endothelial_cell^ENCFF173DAV	DNase-seq		primary cell	lung microvascular endothelial cell	ENCFF173DAV	0.9372	103283	Homo sapiens	hg19		ENCODE	ENCODE Processing Pipeline	2010-12-16
800	A	800	DNase-seq^primary_cell^lung_microvascular_endothelial_cell^ENCFF446FTN	DNase-seq		primary cell	lung microvascular endothelial cell	ENCFF446FTN	0.9372	103288	Homo sapiens	hg19		ENCODE	ENCODE Processing Pipeline	2010-12-16
801	A	801	DNase-seq^primary_cell^lung_microvascular_endothelial_cell^ENCFF460ZFL	DNase-seq		primary cell	lung microvascular endothelial cell	ENCFF460ZFL	0.9293	86531	Homo sapiens	hg19		ENCODE	ENCODE Processing Pipeline	2010-12-16
802	A	802	DNase-seq^primary_cell^lung_microvascular_endothelial_cell^ENCFF732RPT	DNase-seq		primary cell	lung microvascular endothelial cell	ENCFF732RPT	0.9024	208427	Homo sapiens	hg19		ENCODE	ENCODE Processing Pipeline	2010-12-16
803	A	803	DNase-seq^primary_cell^lung_microvascular_endothelial_cell^ENCFF957JQC	DNase-seq		primary cell	lung microvascular endothelial cell	ENCFF957JQC	0.9024	208458	Homo sapiens	hg19		ENCODE	ENCODE Processing Pipeline	2010-12-16
804	A	804	DNase-seq^primary_cell^mammary_epithelial_cell^ENCFF001WJT	DNase-seq		primary cell	mammary epithelial cell	ENCFF001WJT	0.9207	124281	Homo sapiens	hg19		ENCODE	John Stamatoyannopoulos, UW	2010-12-16
805	A	805	DNase-seq^primary_cell^mammary_epithelial_cell^ENCFF001WJU	DNase-seq		primary cell	mammary epithelial cell	ENCFF001WJU	0.9224	131923	Homo sapiens	hg19		ENCODE	John Stamatoyannopoulos, UW	2010-12-16
806	A	806	DNase-seq^primary_cell^mammary_epithelial_cell^ENCFF112EXY	DNase-seq		primary cell	mammary epithelial cell	ENCFF112EXY	0.9405	86064	Homo sapiens	hg19		ENCODE	ENCODE Processing Pipeline	2010-12-16
807	A	807	DNase-seq^primary_cell^mammary_epithelial_cell^ENCFF388STW	DNase-seq		primary cell	mammary epithelial cell	ENCFF388STW	0.9384	86175	Homo sapiens	hg19		ENCODE	ENCODE Processing Pipeline	2010-12-16
808	A	808	DNase-seq^primary_cell^mammary_epithelial_cell^ENCFF516NFM	DNase-seq		primary cell	mammary epithelial cell	ENCFF516NFM	0.9483	65932	Homo sapiens	hg19		ENCODE	ENCODE Processing Pipeline	2010-12-16
809	A	809	DNase-seq^primary_cell^mammary_epithelial_cell^ENCFF672BMB	DNase-seq		primary cell	mammary epithelial cell	ENCFF672BMB	0.9405	86071	Homo sapiens	hg19		ENCODE	ENCODE Processing Pipeline	2010-12-16
810	A	810	DNase-seq^primary_cell^mammary_epithelial_cell^ENCFF757LPN	DNase-seq		primary cell	mammary epithelial cell	ENCFF757LPN	0.9383	86197	Homo sapiens	hg19		ENCODE	ENCODE Processing Pipeline	2010-12-16
811	A	811	DNase-seq^primary_cell^mammary_epithelial_cell^ENCFF915VUW	DNase-seq		primary cell	mammary epithelial cell	ENCFF915VUW	0.9383	86764	Homo sapiens	hg19		ENCODE	ENCODE Processing Pipeline	2010-12-16
812	A	812	DNase-seq^primary_cell^naive_thymus-derived_CD4-positive,_alpha-beta_T_cell^ENCFF181OFF	DNase-seq		primary cell	naive thymus-derived CD4-positive, alpha-beta T cell	ENCFF181OFF	0.8855	95007	Homo sapiens	hg19		ENCODE	ENCODE Processing Pipeline	2012-07-23
813	A	813	DNase-seq^primary_cell^naive_thymus-derived_CD4-positive,_alpha-beta_T_cell^ENCFF602XCK	DNase-seq		primary cell	naive thymus-derived CD4-positive, alpha-beta T cell	ENCFF602XCK	0.8853	95068	Homo sapiens	hg19		ENCODE	ENCODE Processing Pipeline	2012-07-23
814	A	814	DNase-seq^primary_cell^natural_killer_cell^ENCFF133YNT	DNase-seq		primary cell	natural killer cell	ENCFF133YNT	0.886	135384	Homo sapiens	hg19		Roadmap	ENCODE Processing Pipeline	2013-07-31
815	A	815	DNase-seq^primary_cell^natural_killer_cell^ENCFF177AKO	DNase-seq		primary cell	natural killer cell	ENCFF177AKO	0.9381	43602	Homo sapiens	hg19		Roadmap	ENCODE Processing Pipeline	2013-07-31
816	A	816	DNase-seq^primary_cell^natural_killer_cell^ENCFF224LJW	DNase-seq		primary cell	natural killer cell	ENCFF224LJW	0.9453	44055	Homo sapiens	hg19		Roadmap	ENCODE Processing Pipeline	2013-07-31
817	A	817	DNase-seq^primary_cell^natural_killer_cell^ENCFF767VXO	DNase-seq		primary cell	natural killer cell	ENCFF767VXO	0.8861	135273	Homo sapiens	hg19		Roadmap	ENCODE Processing Pipeline	2013-07-31
818	A	818	DNase-seq^primary_cell^natural_killer_cell^ENCFF840ZTK	DNase-seq		primary cell	natural killer cell	ENCFF840ZTK	0.9381	43608	Homo sapiens	hg19		Roadmap	ENCODE Processing Pipeline	2013-07-31
819	A	819	DNase-seq^primary_cell^non-pigmented_ciliary_epithelial_cell^ENCFF001SRK	DNase-seq		primary cell	non-pigmented ciliary epithelial cell	ENCFF001SRK	0.923	189251	Homo sapiens	hg19		ENCODE	John Stamatoyannopoulos, UW	2010-12-16
820	A	820	DNase-seq^primary_cell^non-pigmented_ciliary_epithelial_cell^ENCFF001WLH	DNase-seq		primary cell	non-pigmented ciliary epithelial cell	ENCFF001WLH	0.923	189251	Homo sapiens	hg19		ENCODE	John Stamatoyannopoulos, UW	2010-12-16
821	A	821	DNase-seq^primary_cell^non-pigmented_ciliary_epithelial_cell^ENCFF001WLI	DNase-seq		primary cell	non-pigmented ciliary epithelial cell	ENCFF001WLI	0.9266	153983	Homo sapiens	hg19		ENCODE	John Stamatoyannopoulos, UW	2010-12-16
822	A	822	DNase-seq^primary_cell^non-pigmented_ciliary_epithelial_cell^ENCFF103UFM	DNase-seq		primary cell	non-pigmented ciliary epithelial cell	ENCFF103UFM	0.942	84866	Homo sapiens	hg19		ENCODE	ENCODE Processing Pipeline	2010-12-16
823	A	823	DNase-seq^primary_cell^non-pigmented_ciliary_epithelial_cell^ENCFF105ETE	DNase-seq		primary cell	non-pigmented ciliary epithelial cell	ENCFF105ETE	0.9419	101827	Homo sapiens	hg19		ENCODE	ENCODE Processing Pipeline	2010-12-16
824	A	824	DNase-seq^primary_cell^non-pigmented_ciliary_epithelial_cell^ENCFF583KFI	DNase-seq		primary cell	non-pigmented ciliary epithelial cell	ENCFF583KFI	0.9426	84312	Homo sapiens	hg19		ENCODE	ENCODE Processing Pipeline	2010-12-16
825	A	825	DNase-seq^primary_cell^non-pigmented_ciliary_epithelial_cell^ENCFF699EKS	DNase-seq		primary cell	non-pigmented ciliary epithelial cell	ENCFF699EKS	0.9426	84346	Homo sapiens	hg19		ENCODE	ENCODE Processing Pipeline	2010-12-16
826	A	826	DNase-seq^primary_cell^non-pigmented_ciliary_epithelial_cell^ENCFF833AYH	DNase-seq		primary cell	non-pigmented ciliary epithelial cell	ENCFF833AYH	0.9422	102484	Homo sapiens	hg19		ENCODE	ENCODE Processing Pipeline	2010-12-16
827	A	827	DNase-seq^primary_cell^non-pigmented_ciliary_epithelial_cell^ENCFF922CTF	DNase-seq		primary cell	non-pigmented ciliary epithelial cell	ENCFF922CTF	0.9418	101809	Homo sapiens	hg19		ENCODE	ENCODE Processing Pipeline	2010-12-16
828	A	828	DNase-seq^primary_cell^pulmonary_artery_endothelial_cell^ENCFF001SRL	DNase-seq		primary cell	pulmonary artery endothelial cell	ENCFF001SRL	0.9262	104072	Homo sapiens	hg19		ENCODE	John Stamatoyannopoulos, UW	2011-10-19
829	A	829	DNase-seq^primary_cell^pulmonary_artery_endothelial_cell^ENCFF001WLK	DNase-seq		primary cell	pulmonary artery endothelial cell	ENCFF001WLK	0.9262	104072	Homo sapiens	hg19		ENCODE	John Stamatoyannopoulos, UW	2011-10-19
830	A	830	DNase-seq^primary_cell^pulmonary_artery_endothelial_cell^ENCFF084PQH	DNase-seq		primary cell	pulmonary artery endothelial cell	ENCFF084PQH	0.9463	67323	Homo sapiens	hg19		ENCODE	ENCODE Processing Pipeline	2011-10-19
831	A	831	DNase-seq^primary_cell^pulmonary_artery_endothelial_cell^ENCFF265EUS	DNase-seq		primary cell	pulmonary artery endothelial cell	ENCFF265EUS	0.946	68637	Homo sapiens	hg19		ENCODE	ENCODE Processing Pipeline	2011-10-19
832	A	832	DNase-seq^primary_cell^pulmonary_artery_endothelial_cell^ENCFF897JBO	DNase-seq		primary cell	pulmonary artery endothelial cell	ENCFF897JBO	0.9463	67329	Homo sapiens	hg19		ENCODE	ENCODE Processing Pipeline	2011-10-19
833	A	833	DNase-seq^primary_cell^renal_cortical_epithelial_cell^ENCFF001SRP	DNase-seq		primary cell	renal cortical epithelial cell	ENCFF001SRP	0.9078	171635	Homo sapiens	hg19		ENCODE	John Stamatoyannopoulos, UW	2011-04-07
834	A	834	DNase-seq^primary_cell^renal_cortical_epithelial_cell^ENCFF001WAW	DNase-seq		primary cell	renal cortical epithelial cell	ENCFF001WAW	0.8867	255506	Homo sapiens	hg19		ENCODE	John Stamatoyannopoulos, UW	2011-04-07
835	A	835	DNase-seq^primary_cell^renal_cortical_epithelial_cell^ENCFF001WLZ	DNase-seq		primary cell	renal cortical epithelial cell	ENCFF001WLZ	0.9078	171634	Homo sapiens	hg19		ENCODE	John Stamatoyannopoulos, UW	2011-04-07
836	A	836	DNase-seq^primary_cell^renal_cortical_epithelial_cell^ENCFF001WMA	DNase-seq		primary cell	renal cortical epithelial cell	ENCFF001WMA	0.9069	163854	Homo sapiens	hg19		ENCODE	John Stamatoyannopoulos, UW	2011-04-07
837	A	837	DNase-seq^primary_cell^renal_cortical_epithelial_cell^ENCFF571LZB	DNase-seq		primary cell	renal cortical epithelial cell	ENCFF571LZB	0.9258	97728	Homo sapiens	hg19		ENCODE	ENCODE Processing Pipeline	2011-04-07
838	A	838	DNase-seq^primary_cell^renal_cortical_epithelial_cell^ENCFF583YED	DNase-seq		primary cell	renal cortical epithelial cell	ENCFF583YED	0.9255	96906	Homo sapiens	hg19		ENCODE	ENCODE Processing Pipeline	2011-04-07
839	A	839	DNase-seq^primary_cell^renal_cortical_epithelial_cell^ENCFF613SZK	DNase-seq		primary cell	renal cortical epithelial cell	ENCFF613SZK	0.9255	96887	Homo sapiens	hg19		ENCODE	ENCODE Processing Pipeline	2011-04-07
840	A	840	DNase-seq^primary_cell^renal_cortical_epithelial_cell^ENCFF659MOZ	DNase-seq		primary cell	renal cortical epithelial cell	ENCFF659MOZ	0.8837	274105	Homo sapiens	hg19		ENCODE	ENCODE Processing Pipeline	2011-04-07
841	A	841	DNase-seq^primary_cell^renal_cortical_epithelial_cell^ENCFF694GPP	DNase-seq		primary cell	renal cortical epithelial cell	ENCFF694GPP	0.8837	274091	Homo sapiens	hg19		ENCODE	ENCODE Processing Pipeline	2011-04-07
842	A	842	DNase-seq^primary_cell^renal_cortical_epithelial_cell^ENCFF914XCX	DNase-seq		primary cell	renal cortical epithelial cell	ENCFF914XCX	0.8842	276503	Homo sapiens	hg19		ENCODE	ENCODE Processing Pipeline	2011-04-07
843	A	843	DNase-seq^primary_cell^retinal_pigment_epithelial_cell^ENCFF001SRS	DNase-seq		primary cell	retinal pigment epithelial cell	ENCFF001SRS	0.8798	202431	Homo sapiens	hg19		ENCODE	John Stamatoyannopoulos, UW	2010-12-16
844	A	844	DNase-seq^primary_cell^retinal_pigment_epithelial_cell^ENCFF001WML	DNase-seq		primary cell	retinal pigment epithelial cell	ENCFF001WML	0.8798	202431	Homo sapiens	hg19		ENCODE	John Stamatoyannopoulos, UW	2010-12-16
845	A	845	DNase-seq^primary_cell^retinal_pigment_epithelial_cell^ENCFF001WMM	DNase-seq		primary cell	retinal pigment epithelial cell	ENCFF001WMM	0.8873	181522	Homo sapiens	hg19		ENCODE	John Stamatoyannopoulos, UW	2010-12-16
846	A	846	DNase-seq^primary_cell^retinal_pigment_epithelial_cell^ENCFF072PDN	DNase-seq		primary cell	retinal pigment epithelial cell	ENCFF072PDN	0.8949	123975	Homo sapiens	hg19		ENCODE	ENCODE Processing Pipeline	2010-12-16
847	A	847	DNase-seq^primary_cell^retinal_pigment_epithelial_cell^ENCFF198QHH	DNase-seq		primary cell	retinal pigment epithelial cell	ENCFF198QHH	0.8994	106650	Homo sapiens	hg19		ENCODE	ENCODE Processing Pipeline	2010-12-16
848	A	848	DNase-seq^primary_cell^retinal_pigment_epithelial_cell^ENCFF248PIL	DNase-seq		primary cell	retinal pigment epithelial cell	ENCFF248PIL	0.8997	106266	Homo sapiens	hg19		ENCODE	ENCODE Processing Pipeline	2010-12-16
849	A	849	DNase-seq^primary_cell^retinal_pigment_epithelial_cell^ENCFF248RWN	DNase-seq		primary cell	retinal pigment epithelial cell	ENCFF248RWN	0.8948	123448	Homo sapiens	hg19		ENCODE	ENCODE Processing Pipeline	2010-12-16
850	A	850	DNase-seq^primary_cell^retinal_pigment_epithelial_cell^ENCFF249VMA	DNase-seq		primary cell	retinal pigment epithelial cell	ENCFF249VMA	0.8948	123425	Homo sapiens	hg19		ENCODE	ENCODE Processing Pipeline	2010-12-16
851	A	851	DNase-seq^primary_cell^retinal_pigment_epithelial_cell^ENCFF915CHV	DNase-seq		primary cell	retinal pigment epithelial cell	ENCFF915CHV	0.8997	106282	Homo sapiens	hg19		ENCODE	ENCODE Processing Pipeline	2010-12-16
852	A	852	DNase-seq^primary_cell^skeletal_muscle_cell^ENCFF001SSG	DNase-seq		primary cell	skeletal muscle cell	ENCFF001SSG	0.9172	183996	Homo sapiens	hg19		ENCODE	John Stamatoyannopoulos, UW	2010-12-14
853	A	853	DNase-seq^primary_cell^skeletal_muscle_cell^ENCFF001WCG	DNase-seq		primary cell	skeletal muscle cell	ENCFF001WCG	0.9003	280863	Homo sapiens	hg19		ENCODE	John Stamatoyannopoulos, UW	2010-12-14
854	A	854	DNase-seq^primary_cell^skeletal_muscle_cell^ENCFF001WSN	DNase-seq		primary cell	skeletal muscle cell	ENCFF001WSN	0.9172	183996	Homo sapiens	hg19		ENCODE	John Stamatoyannopoulos, UW	2010-12-14
855	A	855	DNase-seq^primary_cell^skeletal_muscle_cell^ENCFF001WSO	DNase-seq		primary cell	skeletal muscle cell	ENCFF001WSO	0.9193	185563	Homo sapiens	hg19		ENCODE	John Stamatoyannopoulos, UW	2010-12-14
856	A	856	DNase-seq^primary_cell^skeletal_muscle_cell^ENCFF066MBH	DNase-seq		primary cell	skeletal muscle cell	ENCFF066MBH	0.8758	397157	Homo sapiens	hg19		ENCODE	ENCODE Processing Pipeline	2010-12-14
857	A	857	DNase-seq^primary_cell^skeletal_muscle_cell^ENCFF091FNC	DNase-seq		primary cell	skeletal muscle cell	ENCFF091FNC	0.8758	397184	Homo sapiens	hg19		ENCODE	ENCODE Processing Pipeline	2010-12-14
858	A	858	DNase-seq^primary_cell^skeletal_muscle_cell^ENCFF203SSC	DNase-seq		primary cell	skeletal muscle cell	ENCFF203SSC	0.9306	126953	Homo sapiens	hg19		ENCODE	ENCODE Processing Pipeline	2010-12-14
859	A	859	DNase-seq^primary_cell^skeletal_muscle_cell^ENCFF720OXL	DNase-seq		primary cell	skeletal muscle cell	ENCFF720OXL	0.9306	126919	Homo sapiens	hg19		ENCODE	ENCODE Processing Pipeline	2010-12-14
860	A	860	DNase-seq^primary_cell^skeletal_muscle_myoblast^ENCFF001WAY	DNase-seq		primary cell	skeletal muscle myoblast	ENCFF001WAY	0.8887	288952	Homo sapiens	hg19		ENCODE	John Stamatoyannopoulos, UW	2011-05-04
861	A	861	DNase-seq^primary_cell^skeletal_muscle_myoblast^ENCFF001WMT	DNase-seq		primary cell	skeletal muscle myoblast	ENCFF001WMT	0.899	208631	Homo sapiens	hg19		ENCODE	John Stamatoyannopoulos, UW	2011-05-04
862	A	862	DNase-seq^primary_cell^skeletal_muscle_myoblast^ENCFF001WMU	DNase-seq		primary cell	skeletal muscle myoblast	ENCFF001WMU	0.9053	204949	Homo sapiens	hg19		ENCODE	John Stamatoyannopoulos, UW	2011-05-04
863	A	863	DNase-seq^primary_cell^skeletal_muscle_myoblast^ENCFF223UWR	DNase-seq		primary cell	skeletal muscle myoblast	ENCFF223UWR	0.8701	395868	Homo sapiens	hg19		ENCODE	ENCODE Processing Pipeline	2011-05-04
864	A	864	DNase-seq^primary_cell^skeletal_muscle_myoblast^ENCFF422JUT	DNase-seq		primary cell	skeletal muscle myoblast	ENCFF422JUT	0.8701	395849	Homo sapiens	hg19		ENCODE	ENCODE Processing Pipeline	2011-05-04
865	A	865	DNase-seq^primary_cell^skeletal_muscle_myoblast^ENCFF547OAH	DNase-seq		primary cell	skeletal muscle myoblast	ENCFF547OAH	0.9224	126385	Homo sapiens	hg19		ENCODE	ENCODE Processing Pipeline	2011-05-04
866	A	866	DNase-seq^primary_cell^skeletal_muscle_myoblast^ENCFF962IGI	DNase-seq		primary cell	skeletal muscle myoblast	ENCFF962IGI	0.9224	126402	Homo sapiens	hg19		ENCODE	ENCODE Processing Pipeline	2011-05-04
867	A	867	DNase-seq^primary_cell^skin_fibroblast^ENCFF036IFB	DNase-seq		primary cell	skin fibroblast	ENCFF036IFB	0.9032	278240	Homo sapiens	hg19		Roadmap	ENCODE Processing Pipeline	2013-07-31
868	A	868	DNase-seq^primary_cell^skin_fibroblast^ENCFF040ZVN	DNase-seq		primary cell	skin fibroblast	ENCFF040ZVN	0.9393	132469	Homo sapiens	hg19		Roadmap	ENCODE Processing Pipeline	2013-07-31
869	A	869	DNase-seq^primary_cell^skin_fibroblast^ENCFF073TWU	DNase-seq		primary cell	skin fibroblast	ENCFF073TWU	0.9047	283942	Homo sapiens	hg19		Roadmap	ENCODE Processing Pipeline	2013-07-31
870	A	870	DNase-seq^primary_cell^skin_fibroblast^ENCFF159MJS	DNase-seq		primary cell	skin fibroblast	ENCFF159MJS	0.9384	112913	Homo sapiens	hg19		Roadmap	ENCODE Processing Pipeline	2013-07-31
871	A	871	DNase-seq^primary_cell^skin_fibroblast^ENCFF163TAJ	DNase-seq		primary cell	skin fibroblast	ENCFF163TAJ	0.9048	269444	Homo sapiens	hg19		Roadmap	ENCODE Processing Pipeline	2013-07-31
872	A	872	DNase-seq^primary_cell^skin_fibroblast^ENCFF191HPU	DNase-seq		primary cell	skin fibroblast	ENCFF191HPU	0.9102	257654	Homo sapiens	hg19		Roadmap	ENCODE Processing Pipeline	2013-07-31
873	A	873	DNase-seq^primary_cell^skin_fibroblast^ENCFF192AJH	DNase-seq		primary cell	skin fibroblast	ENCFF192AJH	0.9032	278256	Homo sapiens	hg19		Roadmap	ENCODE Processing Pipeline	2013-07-31
874	A	874	DNase-seq^primary_cell^skin_fibroblast^ENCFF241RJJ	DNase-seq		primary cell	skin fibroblast	ENCFF241RJJ	0.9316	115518	Homo sapiens	hg19		Roadmap	ENCODE Processing Pipeline	2013-07-31
875	A	875	DNase-seq^primary_cell^skin_fibroblast^ENCFF265RXK	DNase-seq		primary cell	skin fibroblast	ENCFF265RXK	0.9395	104101	Homo sapiens	hg19		Roadmap	ENCODE Processing Pipeline	2013-07-31
876	A	876	DNase-seq^primary_cell^skin_fibroblast^ENCFF304OAZ	DNase-seq		primary cell	skin fibroblast	ENCFF304OAZ	0.912	242692	Homo sapiens	hg19		Roadmap	ENCODE Processing Pipeline	2013-07-31
877	A	877	DNase-seq^primary_cell^skin_fibroblast^ENCFF336MQK	DNase-seq		primary cell	skin fibroblast	ENCFF336MQK	0.9383	112324	Homo sapiens	hg19		Roadmap	ENCODE Processing Pipeline	2013-07-31
878	A	878	DNase-seq^primary_cell^skin_fibroblast^ENCFF358YMC	DNase-seq		primary cell	skin fibroblast	ENCFF358YMC	0.9394	131783	Homo sapiens	hg19		Roadmap	ENCODE Processing Pipeline	2013-07-31
879	A	879	DNase-seq^primary_cell^skin_fibroblast^ENCFF382NHI	DNase-seq		primary cell	skin fibroblast	ENCFF382NHI	0.9014	289966	Homo sapiens	hg19		Roadmap	ENCODE Processing Pipeline	2013-07-31
880	A	880	DNase-seq^primary_cell^skin_fibroblast^ENCFF414HEV	DNase-seq		primary cell	skin fibroblast	ENCFF414HEV	0.9367	132410	Homo sapiens	hg19		Roadmap	ENCODE Processing Pipeline	2013-07-31
881	A	881	DNase-seq^primary_cell^skin_fibroblast^ENCFF415XZW	DNase-seq		primary cell	skin fibroblast	ENCFF415XZW	0.9121	242630	Homo sapiens	hg19		Roadmap	ENCODE Processing Pipeline	2013-07-31
882	A	882	DNase-seq^primary_cell^skin_fibroblast^ENCFF416PMR	DNase-seq		primary cell	skin fibroblast	ENCFF416PMR	0.9362	131773	Homo sapiens	hg19		Roadmap	ENCODE Processing Pipeline	2013-07-31
883	A	883	DNase-seq^primary_cell^skin_fibroblast^ENCFF443SFQ	DNase-seq		primary cell	skin fibroblast	ENCFF443SFQ	0.935	132520	Homo sapiens	hg19		Roadmap	ENCODE Processing Pipeline	2013-07-31
884	A	884	DNase-seq^primary_cell^skin_fibroblast^ENCFF446VBC	DNase-seq		primary cell	skin fibroblast	ENCFF446VBC	0.9394	131774	Homo sapiens	hg19		Roadmap	ENCODE Processing Pipeline	2013-07-31
885	A	885	DNase-seq^primary_cell^skin_fibroblast^ENCFF469AJE	DNase-seq		primary cell	skin fibroblast	ENCFF469AJE	0.9396	104114	Homo sapiens	hg19		Roadmap	ENCODE Processing Pipeline	2013-07-31
886	A	886	DNase-seq^primary_cell^skin_fibroblast^ENCFF474QAJ	DNase-seq		primary cell	skin fibroblast	ENCFF474QAJ	0.9349	132576	Homo sapiens	hg19		Roadmap	ENCODE Processing Pipeline	2013-07-31
887	A	887	DNase-seq^primary_cell^skin_fibroblast^ENCFF488SRU	DNase-seq		primary cell	skin fibroblast	ENCFF488SRU	0.9362	131818	Homo sapiens	hg19		Roadmap	ENCODE Processing Pipeline	2013-07-31
888	A	888	DNase-seq^primary_cell^skin_fibroblast^ENCFF569RJR	DNase-seq		primary cell	skin fibroblast	ENCFF569RJR	0.9047	283928	Homo sapiens	hg19		Roadmap	ENCODE Processing Pipeline	2013-07-31
889	A	889	DNase-seq^primary_cell^skin_fibroblast^ENCFF581FDW	DNase-seq		primary cell	skin fibroblast	ENCFF581FDW	0.9412	106684	Homo sapiens	hg19		Roadmap	ENCODE Processing Pipeline	2013-07-31
890	A	890	DNase-seq^primary_cell^skin_fibroblast^ENCFF594OFO	DNase-seq		primary cell	skin fibroblast	ENCFF594OFO	0.9424	101096	Homo sapiens	hg19		Roadmap	ENCODE Processing Pipeline	2013-07-31
891	A	891	DNase-seq^primary_cell^skin_fibroblast^ENCFF595YXV	DNase-seq		primary cell	skin fibroblast	ENCFF595YXV	0.9304	115042	Homo sapiens	hg19		Roadmap	ENCODE Processing Pipeline	2013-07-31
892	A	892	DNase-seq^primary_cell^skin_fibroblast^ENCFF601NRR	DNase-seq		primary cell	skin fibroblast	ENCFF601NRR	0.9408	107255	Homo sapiens	hg19		Roadmap	ENCODE Processing Pipeline	2013-07-31
893	A	893	DNase-seq^primary_cell^skin_fibroblast^ENCFF625OKQ	DNase-seq		primary cell	skin fibroblast	ENCFF625OKQ	0.9417	119236	Homo sapiens	hg19		Roadmap	ENCODE Processing Pipeline	2013-07-31
894	A	894	DNase-seq^primary_cell^skin_fibroblast^ENCFF667CVN	DNase-seq		primary cell	skin fibroblast	ENCFF667CVN	0.9413	119734	Homo sapiens	hg19		Roadmap	ENCODE Processing Pipeline	2013-07-31
895	A	895	DNase-seq^primary_cell^skin_fibroblast^ENCFF689DDJ	DNase-seq		primary cell	skin fibroblast	ENCFF689DDJ	0.9048	269437	Homo sapiens	hg19		Roadmap	ENCODE Processing Pipeline	2013-07-31
896	A	896	DNase-seq^primary_cell^skin_fibroblast^ENCFF709SFY	DNase-seq		primary cell	skin fibroblast	ENCFF709SFY	0.9303	115029	Homo sapiens	hg19		Roadmap	ENCODE Processing Pipeline	2013-07-31
897	A	897	DNase-seq^primary_cell^skin_fibroblast^ENCFF722RMF	DNase-seq		primary cell	skin fibroblast	ENCFF722RMF	0.9417	119221	Homo sapiens	hg19		Roadmap	ENCODE Processing Pipeline	2013-07-31
898	A	898	DNase-seq^primary_cell^skin_fibroblast^ENCFF733SKD	DNase-seq		primary cell	skin fibroblast	ENCFF733SKD	0.9383	112312	Homo sapiens	hg19		Roadmap	ENCODE Processing Pipeline	2013-07-31
899	A	899	DNase-seq^primary_cell^skin_fibroblast^ENCFF786BNQ	DNase-seq		primary cell	skin fibroblast	ENCFF786BNQ	0.9437	101772	Homo sapiens	hg19		Roadmap	ENCODE Processing Pipeline	2013-07-31
900	A	900	DNase-seq^primary_cell^skin_fibroblast^ENCFF837VPM	DNase-seq		primary cell	skin fibroblast	ENCFF837VPM	0.9412	106706	Homo sapiens	hg19		Roadmap	ENCODE Processing Pipeline	2013-07-31
901	A	901	DNase-seq^primary_cell^skin_fibroblast^ENCFF862JLT	DNase-seq		primary cell	skin fibroblast	ENCFF862JLT	0.9424	101074	Homo sapiens	hg19		Roadmap	ENCODE Processing Pipeline	2013-07-31
902	A	902	DNase-seq^primary_cell^skin_fibroblast^ENCFF894QXT	DNase-seq		primary cell	skin fibroblast	ENCFF894QXT	0.9402	104839	Homo sapiens	hg19		Roadmap	ENCODE Processing Pipeline	2013-07-31
903	A	903	DNase-seq^primary_cell^skin_fibroblast^ENCFF982VBQ	DNase-seq		primary cell	skin fibroblast	ENCFF982VBQ	0.9355	132937	Homo sapiens	hg19		Roadmap	ENCODE Processing Pipeline	2013-07-31
904	A	904	DNase-seq^primary_cell^smooth_muscle_cell_of_the_brain_vasculature^ENCFF001WHL	DNase-seq		primary cell	smooth muscle cell of the brain vasculature	ENCFF001WHL	0.9179	134182	Homo sapiens	hg19		ENCODE	John Stamatoyannopoulos, UW	2012-03-06
905	A	905	DNase-seq^primary_cell^smooth_muscle_cell_of_the_brain_vasculature^ENCFF001WHM	DNase-seq		primary cell	smooth muscle cell of the brain vasculature	ENCFF001WHM	0.92	137253	Homo sapiens	hg19		ENCODE	John Stamatoyannopoulos, UW	2012-03-06
906	A	906	DNase-seq^primary_cell^smooth_muscle_cell_of_the_brain_vasculature^ENCFF268UJI	DNase-seq		primary cell	smooth muscle cell of the brain vasculature	ENCFF268UJI	0.9409	70714	Homo sapiens	hg19		ENCODE	ENCODE Processing Pipeline	2012-03-06
907	A	907	DNase-seq^primary_cell^smooth_muscle_cell_of_the_brain_vasculature^ENCFF402ILF	DNase-seq		primary cell	smooth muscle cell of the brain vasculature	ENCFF402ILF	0.9422	71266	Homo sapiens	hg19		ENCODE	ENCODE Processing Pipeline	2012-03-06
908	A	908	DNase-seq^primary_cell^smooth_muscle_cell_of_the_brain_vasculature^ENCFF565HPT	DNase-seq		primary cell	smooth muscle cell of the brain vasculature	ENCFF565HPT	0.9409	70708	Homo sapiens	hg19		ENCODE	ENCODE Processing Pipeline	2012-03-06
909	A	909	DNase-seq^primary_cell^smooth_muscle_cell_of_the_brain_vasculature^ENCFF578YUB	DNase-seq		primary cell	smooth muscle cell of the brain vasculature	ENCFF578YUB	0.9479	59740	Homo sapiens	hg19		ENCODE	ENCODE Processing Pipeline	2012-03-06
910	A	910	DNase-seq^primary_cell^smooth_muscle_cell_of_the_brain_vasculature^ENCFF788MXD	DNase-seq		primary cell	smooth muscle cell of the brain vasculature	ENCFF788MXD	0.9463	59225	Homo sapiens	hg19		ENCODE	ENCODE Processing Pipeline	2012-03-06
911	A	911	DNase-seq^primary_cell^smooth_muscle_cell_of_the_brain_vasculature^ENCFF966MDV	DNase-seq		primary cell	smooth muscle cell of the brain vasculature	ENCFF966MDV	0.9463	59222	Homo sapiens	hg19		ENCODE	ENCODE Processing Pipeline	2012-03-06
912	A	912	DNase-seq^primary_cell^stromal_cell_of_bone_marrow^ENCFF001WQJ	DNase-seq		primary cell	stromal cell of bone marrow	ENCFF001WQJ	0.9208	199277	Homo sapiens	hg19		ENCODE	John Stamatoyannopoulos, UW	2012-07-23
913	A	913	DNase-seq^primary_cell^stromal_cell_of_bone_marrow^ENCFF001WQK	DNase-seq		primary cell	stromal cell of bone marrow	ENCFF001WQK	0.926	158933	Homo sapiens	hg19		ENCODE	John Stamatoyannopoulos, UW	2012-07-23
914	A	914	DNase-seq^primary_cell^stromal_cell_of_bone_marrow^ENCFF254WCU	DNase-seq		primary cell	stromal cell of bone marrow	ENCFF254WCU	0.9344	147295	Homo sapiens	hg19		ENCODE	ENCODE Processing Pipeline	2012-07-23
915	A	915	DNase-seq^primary_cell^stromal_cell_of_bone_marrow^ENCFF382NKO	DNase-seq		primary cell	stromal cell of bone marrow	ENCFF382NKO	0.9357	101021	Homo sapiens	hg19		ENCODE	ENCODE Processing Pipeline	2012-07-23
916	A	916	DNase-seq^primary_cell^stromal_cell_of_bone_marrow^ENCFF419LXY	DNase-seq		primary cell	stromal cell of bone marrow	ENCFF419LXY	0.9374	101783	Homo sapiens	hg19		ENCODE	ENCODE Processing Pipeline	2012-07-23
917	A	917	DNase-seq^primary_cell^stromal_cell_of_bone_marrow^ENCFF454SFD	DNase-seq		primary cell	stromal cell of bone marrow	ENCFF454SFD	0.9351	147797	Homo sapiens	hg19		ENCODE	ENCODE Processing Pipeline	2012-07-23
918	A	918	DNase-seq^primary_cell^stromal_cell_of_bone_marrow^ENCFF547MHR	DNase-seq		primary cell	stromal cell of bone marrow	ENCFF547MHR	0.9357	101044	Homo sapiens	hg19		ENCODE	ENCODE Processing Pipeline	2012-07-23
919	A	919	DNase-seq^primary_cell^stromal_cell_of_bone_marrow^ENCFF973XMT	DNase-seq		primary cell	stromal cell of bone marrow	ENCFF973XMT	0.9344	147239	Homo sapiens	hg19		ENCODE	ENCODE Processing Pipeline	2012-07-23
920	A	920	DNase-seq^primary_cell^T-cell^ENCFF026SFK	DNase-seq		primary cell	T-cell	ENCFF026SFK	0.903	117496	Homo sapiens	hg19		Roadmap	ENCODE Processing Pipeline	2013-07-31
921	A	921	DNase-seq^primary_cell^T-cell^ENCFF133ILP	DNase-seq		primary cell	T-cell	ENCFF133ILP	0.9533	53069	Homo sapiens	hg19		Roadmap	ENCODE Processing Pipeline	2013-07-31
922	A	922	DNase-seq^primary_cell^T-cell^ENCFF168YQF	DNase-seq		primary cell	T-cell	ENCFF168YQF	0.9647	38367	Homo sapiens	hg19		Roadmap	ENCODE Processing Pipeline	2013-07-31
923	A	923	DNase-seq^primary_cell^T-cell^ENCFF216NXR	DNase-seq		primary cell	T-cell	ENCFF216NXR	0.959	44703	Homo sapiens	hg19		Roadmap	ENCODE Processing Pipeline	2013-07-31
924	A	924	DNase-seq^primary_cell^T-cell^ENCFF286UIJ	DNase-seq		primary cell	T-cell	ENCFF286UIJ	0.9632	45465	Homo sapiens	hg19		Roadmap	ENCODE Processing Pipeline	2013-07-31
925	A	925	DNase-seq^primary_cell^T-cell^ENCFF304TBE	DNase-seq		primary cell	T-cell	ENCFF304TBE	0.9521	54159	Homo sapiens	hg19		Roadmap	ENCODE Processing Pipeline	2013-07-31
926	A	926	DNase-seq^primary_cell^T-cell^ENCFF337UCF	DNase-seq		primary cell	T-cell	ENCFF337UCF	0.9647	38360	Homo sapiens	hg19		Roadmap	ENCODE Processing Pipeline	2013-07-31
927	A	927	DNase-seq^primary_cell^T-cell^ENCFF376CNB	DNase-seq		primary cell	T-cell	ENCFF376CNB	0.9034	114052	Homo sapiens	hg19		Roadmap	ENCODE Processing Pipeline	2013-07-31
928	A	928	DNase-seq^primary_cell^T-cell^ENCFF537AWN	DNase-seq		primary cell	T-cell	ENCFF537AWN	0.959	44692	Homo sapiens	hg19		Roadmap	ENCODE Processing Pipeline	2013-07-31
929	A	929	DNase-seq^primary_cell^T-cell^ENCFF547UCK	DNase-seq		primary cell	T-cell	ENCFF547UCK	0.9034	114074	Homo sapiens	hg19		Roadmap	ENCODE Processing Pipeline	2013-07-31
930	A	930	DNase-seq^primary_cell^T-cell^ENCFF923EVD	DNase-seq		primary cell	T-cell	ENCFF923EVD	0.9655	39320	Homo sapiens	hg19		Roadmap	ENCODE Processing Pipeline	2013-07-31
931	A	931	DNase-seq^primary_cell^T-cell^ENCFF991UKF	DNase-seq		primary cell	T-cell	ENCFF991UKF	0.9533	53061	Homo sapiens	hg19		Roadmap	ENCODE Processing Pipeline	2013-07-31
932	A	932	DNase-seq^primary_cell^T-helper_17_cell^ENCFF001WCL	DNase-seq		primary cell	T-helper 17 cell	ENCFF001WCL	0.7668	266721	Homo sapiens	hg19		ENCODE	John Stamatoyannopoulos, UW	2012-07-23
933	A	933	DNase-seq^primary_cell^T-helper_17_cell^ENCFF001WTC	DNase-seq		primary cell	T-helper 17 cell	ENCFF001WTC	0.899	64140	Homo sapiens	hg19		ENCODE	John Stamatoyannopoulos, UW	2012-07-23
934	A	934	DNase-seq^primary_cell^T-helper_17_cell^ENCFF483RJF	DNase-seq		primary cell	T-helper 17 cell	ENCFF483RJF	0.8861	90584	Homo sapiens	hg19		ENCODE	ENCODE Processing Pipeline	2012-07-23
935	A	935	DNase-seq^primary_cell^T-helper_17_cell^ENCFF497MKO	DNase-seq		primary cell	T-helper 17 cell	ENCFF497MKO	0.8861	90561	Homo sapiens	hg19		ENCODE	ENCODE Processing Pipeline	2012-07-23
936	A	936	DNase-seq^primary_cell^T-helper_1_cell^ENCFF001WCS	DNase-seq		primary cell	T-helper 1 cell	ENCFF001WCS	0.8834	136495	Homo sapiens	hg19		ENCODE	John Stamatoyannopoulos, UW	2012-07-23
937	A	937	DNase-seq^primary_cell^T-helper_1_cell^ENCFF001WTI	DNase-seq		primary cell	T-helper 1 cell	ENCFF001WTI	0.878	88583	Homo sapiens	hg19		ENCODE	John Stamatoyannopoulos, UW	2012-07-23
938	A	938	DNase-seq^primary_cell^T-helper_1_cell^ENCFF001WTL	DNase-seq		primary cell	T-helper 1 cell	ENCFF001WTL	0.8728	93532	Homo sapiens	hg19		ENCODE	John Stamatoyannopoulos, UW	2012-07-23
939	A	939	DNase-seq^primary_cell^T-helper_1_cell^ENCFF001WTM	DNase-seq		primary cell	T-helper 1 cell	ENCFF001WTM	0.9248	63346	Homo sapiens	hg19		ENCODE	John Stamatoyannopoulos, UW	2012-07-23
940	A	940	DNase-seq^primary_cell^T-helper_1_cell^ENCFF012QDX	DNase-seq		primary cell	T-helper 1 cell	ENCFF012QDX	0.9475	41440	Homo sapiens	hg19		ENCODE	ENCODE Processing Pipeline	2012-07-23
941	A	941	DNase-seq^primary_cell^T-helper_1_cell^ENCFF072BNW	DNase-seq		primary cell	T-helper 1 cell	ENCFF072BNW	0.9354	50580	Homo sapiens	hg19		ENCODE	ENCODE Processing Pipeline	2012-07-23
942	A	942	DNase-seq^primary_cell^T-helper_1_cell^ENCFF195KNE	DNase-seq		primary cell	T-helper 1 cell	ENCFF195KNE	0.8949	113690	Homo sapiens	hg19		ENCODE	ENCODE Processing Pipeline	2012-07-23
943	A	943	DNase-seq^primary_cell^T-helper_1_cell^ENCFF434LIX	DNase-seq		primary cell	T-helper 1 cell	ENCFF434LIX	0.937	51929	Homo sapiens	hg19		ENCODE	ENCODE Processing Pipeline	2012-07-23
944	A	944	DNase-seq^primary_cell^T-helper_1_cell^ENCFF492UJW	DNase-seq		primary cell	T-helper 1 cell	ENCFF492UJW	0.9476	41426	Homo sapiens	hg19		ENCODE	ENCODE Processing Pipeline	2012-07-23
945	A	945	DNase-seq^primary_cell^T-helper_1_cell^ENCFF654MRJ	DNase-seq		primary cell	T-helper 1 cell	ENCFF654MRJ	0.9354	50586	Homo sapiens	hg19		ENCODE	ENCODE Processing Pipeline	2012-07-23
946	A	946	DNase-seq^primary_cell^T-helper_1_cell^ENCFF773IYG	DNase-seq		primary cell	T-helper 1 cell	ENCFF773IYG	0.9468	42539	Homo sapiens	hg19		ENCODE	ENCODE Processing Pipeline	2012-07-23
947	A	947	DNase-seq^primary_cell^T-helper_1_cell^ENCFF987AZZ	DNase-seq		primary cell	T-helper 1 cell	ENCFF987AZZ	0.8949	113669	Homo sapiens	hg19		ENCODE	ENCODE Processing Pipeline	2012-07-23
948	A	948	DNase-seq^primary_cell^T-helper_2_cell^ENCFF001WCU	DNase-seq		primary cell	T-helper 2 cell	ENCFF001WCU	0.8793	129170	Homo sapiens	hg19		ENCODE	John Stamatoyannopoulos, UW	2012-07-23
949	A	949	DNase-seq^primary_cell^T-helper_2_cell^ENCFF001WCW	DNase-seq		primary cell	T-helper 2 cell	ENCFF001WCW	0.878	135735	Homo sapiens	hg19		ENCODE	John Stamatoyannopoulos, UW	2012-07-23
950	A	950	DNase-seq^primary_cell^T-helper_2_cell^ENCFF001WTO	DNase-seq		primary cell	T-helper 2 cell	ENCFF001WTO	0.9165	73352	Homo sapiens	hg19		ENCODE	John Stamatoyannopoulos, UW	2012-07-23
951	A	951	DNase-seq^primary_cell^T-helper_2_cell^ENCFF001WTS	DNase-seq		primary cell	T-helper 2 cell	ENCFF001WTS	0.911	81448	Homo sapiens	hg19		ENCODE	John Stamatoyannopoulos, UW	2012-07-23
952	A	952	DNase-seq^primary_cell^T-helper_2_cell^ENCFF001WTU	DNase-seq		primary cell	T-helper 2 cell	ENCFF001WTU	0.8895	103172	Homo sapiens	hg19		ENCODE	John Stamatoyannopoulos, UW	2012-07-23
953	A	953	DNase-seq^primary_cell^T-helper_2_cell^ENCFF144XMY	DNase-seq		primary cell	T-helper 2 cell	ENCFF144XMY	0.888	116805	Homo sapiens	hg19		ENCODE	ENCODE Processing Pipeline	2012-07-23
954	A	954	DNase-seq^primary_cell^T-helper_2_cell^ENCFF231NXS	DNase-seq		primary cell	T-helper 2 cell	ENCFF231NXS	0.9391	51472	Homo sapiens	hg19		ENCODE	ENCODE Processing Pipeline	2012-07-23
955	A	955	DNase-seq^primary_cell^T-helper_2_cell^ENCFF420UQF	DNase-seq		primary cell	T-helper 2 cell	ENCFF420UQF	0.9388	38112	Homo sapiens	hg19		ENCODE	ENCODE Processing Pipeline	2012-07-23
956	A	956	DNase-seq^primary_cell^T-helper_2_cell^ENCFF481KKG	DNase-seq		primary cell	T-helper 2 cell	ENCFF481KKG	0.9391	51479	Homo sapiens	hg19		ENCODE	ENCODE Processing Pipeline	2012-07-23
957	A	957	DNase-seq^primary_cell^T-helper_2_cell^ENCFF570MGY	DNase-seq		primary cell	T-helper 2 cell	ENCFF570MGY	0.9402	52562	Homo sapiens	hg19		ENCODE	ENCODE Processing Pipeline	2012-07-23
958	A	958	DNase-seq^primary_cell^T-helper_2_cell^ENCFF579IWV	DNase-seq		primary cell	T-helper 2 cell	ENCFF579IWV	0.888	116775	Homo sapiens	hg19		ENCODE	ENCODE Processing Pipeline	2012-07-23
959	A	959	DNase-seq^primary_cell^T-helper_2_cell^ENCFF744IFV	DNase-seq		primary cell	T-helper 2 cell	ENCFF744IFV	0.8523	190761	Homo sapiens	hg19		ENCODE	ENCODE Processing Pipeline	2012-07-23
960	A	960	DNase-seq^primary_cell^T-helper_2_cell^ENCFF852NHM	DNase-seq		primary cell	T-helper 2 cell	ENCFF852NHM	0.8523	190778	Homo sapiens	hg19		ENCODE	ENCODE Processing Pipeline	2012-07-23
961	A	961	DNase-seq^primary_cell^T-helper_2_cell^ENCFF948LTX	DNase-seq		primary cell	T-helper 2 cell	ENCFF948LTX	0.9388	38090	Homo sapiens	hg19		ENCODE	ENCODE Processing Pipeline	2012-07-23
962	A	962	DNase-seq^primary_cell^trophoblast_cell^ENCFF317XWF	DNase-seq		primary cell	trophoblast cell	ENCFF317XWF	0.8648	213426	Homo sapiens	hg19		ENCODE	ENCODE Processing Pipeline	2016-05-09
963	A	963	DNase-seq^primary_cell^trophoblast_cell^ENCFF398PRG	DNase-seq		primary cell	trophoblast cell	ENCFF398PRG	0.834	359425	Homo sapiens	hg19		ENCODE	ENCODE Processing Pipeline	2016-05-09
964	A	964	DNase-seq^primary_cell^trophoblast_cell^ENCFF533MFM	DNase-seq		primary cell	trophoblast cell	ENCFF533MFM	0.834	359453	Homo sapiens	hg19		ENCODE	ENCODE Processing Pipeline	2016-05-09
965	A	965	DNase-seq^primary_cell^trophoblast_cell^ENCFF778MGI	DNase-seq		primary cell	trophoblast cell	ENCFF778MGI	0.8907	123218	Homo sapiens	hg19		ENCODE	John Stamatoyannopoulos, UW	2016-05-09
966	A	966	DNase-seq^primary_cell^trophoblast_cell^ENCFF841UKC	DNase-seq		primary cell	trophoblast cell	ENCFF841UKC	0.854	133867	Homo sapiens	hg19		ENCODE	ENCODE Processing Pipeline	2016-05-09
967	A	967	DNase-seq^primary_cell^trophoblast_cell^ENCFF855CMV	DNase-seq		primary cell	trophoblast cell	ENCFF855CMV	0.854	133889	Homo sapiens	hg19		ENCODE	ENCODE Processing Pipeline	2016-05-09
968	A	968	DNase-seq^primary_cell^trophoblast_cell^ENCFF869AYK	DNase-seq		primary cell	trophoblast cell	ENCFF869AYK	0.8348	160563	Homo sapiens	hg19		ENCODE	ENCODE Processing Pipeline	2016-05-09
969	A	969	DNase-seq^primary_cell^trophoblast_cell^ENCFF925JSO	DNase-seq		primary cell	trophoblast cell	ENCFF925JSO	0.859	240349	Homo sapiens	hg19		ENCODE	John Stamatoyannopoulos, UW	2016-05-09
970	A	970	DNase-seq^tissue^adrenal_gland^ENCFF008XKZ	DNase-seq		tissue	adrenal gland	ENCFF008XKZ	0.8934	91961	Homo sapiens	hg19		Roadmap	ENCODE Processing Pipeline	2013-07-31
971	A	971	DNase-seq^tissue^adrenal_gland^ENCFF044SPL	DNase-seq		tissue	adrenal gland	ENCFF044SPL	0.9074	118672	Homo sapiens	hg19		ENCODE	ENCODE Processing Pipeline	2016-05-09
972	A	972	DNase-seq^tissue^adrenal_gland^ENCFF057GAH	DNase-seq		tissue	adrenal gland	ENCFF057GAH	0.8315	224223	Homo sapiens	hg19		ENCODE	ENCODE Processing Pipeline	2017-10-01
973	A	973	DNase-seq^tissue^adrenal_gland^ENCFF094AUJ	DNase-seq		tissue	adrenal gland	ENCFF094AUJ	0.8771	96336	Homo sapiens	hg19		Roadmap	ENCODE Processing Pipeline	2013-07-31
974	A	974	DNase-seq^tissue^adrenal_gland^ENCFF148VKA	DNase-seq		tissue	adrenal gland	ENCFF148VKA	0.8776	96748	Homo sapiens	hg19		Roadmap	ENCODE Processing Pipeline	2013-07-31
975	A	975	DNase-seq^tissue^adrenal_gland^ENCFF179WUI	DNase-seq		tissue	adrenal gland	ENCFF179WUI	0.8315	224264	Homo sapiens	hg19		ENCODE	ENCODE Processing Pipeline	2017-10-01
976	A	976	DNase-seq^tissue^adrenal_gland^ENCFF189FNX	DNase-seq		tissue	adrenal gland	ENCFF189FNX	0.9066	68027	Homo sapiens	hg19		Roadmap	ENCODE Processing Pipeline	2013-07-31
977	A	977	DNase-seq^tissue^adrenal_gland^ENCFF215UXZ	DNase-seq		tissue	adrenal gland	ENCFF215UXZ	0.8977	67555	Homo sapiens	hg19		Roadmap	ENCODE Processing Pipeline	2013-07-31
978	A	978	DNase-seq^tissue^adrenal_gland^ENCFF233ORQ	DNase-seq		tissue	adrenal gland	ENCFF233ORQ	0.8808	165424	Homo sapiens	hg19		ENCODE	John Stamatoyannopoulos, UW	2016-05-09
979	A	979	DNase-seq^tissue^adrenal_gland^ENCFF319ZSH	DNase-seq		tissue	adrenal gland	ENCFF319ZSH	0.8917	91361	Homo sapiens	hg19		Roadmap	ENCODE Processing Pipeline	2013-07-31
980	A	980	DNase-seq^tissue^adrenal_gland^ENCFF352HSZ	DNase-seq		tissue	adrenal gland	ENCFF352HSZ	0.9058	68148	Homo sapiens	hg19		Roadmap	ENCODE Processing Pipeline	2013-07-31
981	A	981	DNase-seq^tissue^adrenal_gland^ENCFF355GJG	DNase-seq		tissue	adrenal gland	ENCFF355GJG	0.8822	109870	Homo sapiens	hg19		Roadmap	ENCODE Processing Pipeline	2013-07-31
982	A	982	DNase-seq^tissue^adrenal_gland^ENCFF488DIV	DNase-seq		tissue	adrenal gland	ENCFF488DIV	0.894	127516	Homo sapiens	hg19		ENCODE	ENCODE Processing Pipeline	2016-05-09
983	A	983	DNase-seq^tissue^adrenal_gland^ENCFF525FRH	DNase-seq		tissue	adrenal gland	ENCFF525FRH	0.8801	109996	Homo sapiens	hg19		Roadmap	ENCODE Processing Pipeline	2013-07-31
984	A	984	DNase-seq^tissue^adrenal_gland^ENCFF566XHO	DNase-seq		tissue	adrenal gland	ENCFF566XHO	0.9319	59692	Homo sapiens	hg19		Roadmap	ENCODE Processing Pipeline	2013-07-31
985	A	985	DNase-seq^tissue^adrenal_gland^ENCFF582VIH	DNase-seq		tissue	adrenal gland	ENCFF582VIH	0.9285	60282	Homo sapiens	hg19		Roadmap	ENCODE Processing Pipeline	2013-07-31
986	A	986	DNase-seq^tissue^adrenal_gland^ENCFF592FVN	DNase-seq		tissue	adrenal gland	ENCFF592FVN	0.8977	67549	Homo sapiens	hg19		Roadmap	ENCODE Processing Pipeline	2013-07-31
987	A	987	DNase-seq^tissue^adrenal_gland^ENCFF597DDU	DNase-seq		tissue	adrenal gland	ENCFF597DDU	0.8801	109984	Homo sapiens	hg19		Roadmap	ENCODE Processing Pipeline	2013-07-31
988	A	988	DNase-seq^tissue^adrenal_gland^ENCFF649BXV	DNase-seq		tissue	adrenal gland	ENCFF649BXV	0.9146	61514	Homo sapiens	hg19		Roadmap	ENCODE Processing Pipeline	2013-07-31
989	A	989	DNase-seq^tissue^adrenal_gland^ENCFF690BPH	DNase-seq		tissue	adrenal gland	ENCFF690BPH	0.9285	60272	Homo sapiens	hg19		Roadmap	ENCODE Processing Pipeline	2013-07-31
990	A	990	DNase-seq^tissue^adrenal_gland^ENCFF740MJY	DNase-seq		tissue	adrenal gland	ENCFF740MJY	0.9058	68109	Homo sapiens	hg19		Roadmap	ENCODE Processing Pipeline	2013-07-31
991	A	991	DNase-seq^tissue^adrenal_gland^ENCFF803WAE	DNase-seq		tissue	adrenal gland	ENCFF803WAE	0.8771	96334	Homo sapiens	hg19		Roadmap	ENCODE Processing Pipeline	2013-07-31
992	A	992	DNase-seq^tissue^adrenal_gland^ENCFF817MBU	DNase-seq		tissue	adrenal gland	ENCFF817MBU	0.8917	91352	Homo sapiens	hg19		Roadmap	ENCODE Processing Pipeline	2013-07-31
993	A	993	DNase-seq^tissue^adrenal_gland^ENCFF829ZEZ	DNase-seq		tissue	adrenal gland	ENCFF829ZEZ	0.9146	61520	Homo sapiens	hg19		Roadmap	ENCODE Processing Pipeline	2013-07-31
994	A	994	DNase-seq^tissue^adrenal_gland^ENCFF896PXG	DNase-seq		tissue	adrenal gland	ENCFF896PXG	0.9013	67863	Homo sapiens	hg19		Roadmap	ENCODE Processing Pipeline	2013-07-31
995	A	995	DNase-seq^tissue^adrenal_gland^ENCFF930SLU	DNase-seq		tissue	adrenal gland	ENCFF930SLU	0.9188	61556	Homo sapiens	hg19		Roadmap	ENCODE Processing Pipeline	2013-07-31
996	A	996	DNase-seq^tissue^ascending_aorta^ENCFF377OSW	DNase-seq		tissue	ascending aorta	ENCFF377OSW	0.8705	177662	Homo sapiens	hg19		ENCODE	ENCODE Processing Pipeline	2017-10-02
997	A	997	DNase-seq^tissue^ascending_aorta^ENCFF603RPR	DNase-seq		tissue	ascending aorta	ENCFF603RPR	0.8705	177704	Homo sapiens	hg19		ENCODE	ENCODE Processing Pipeline	2017-10-02
998	A	998	DNase-seq^tissue^body_of_pancreas^ENCFF706BCL	DNase-seq		tissue	body of pancreas	ENCFF706BCL	0.9139	125167	Homo sapiens	hg19		ENCODE	ENCODE Processing Pipeline	2018-01-29
999	A	999	DNase-seq^tissue^body_of_pancreas^ENCFF891BPN	DNase-seq		tissue	body of pancreas	ENCFF891BPN	0.9139	125137	Homo sapiens	hg19		ENCODE	ENCODE Processing Pipeline	2018-01-29
1000	A	1000	DNase-seq^tissue^brain^ENCFF079ELS	DNase-seq		tissue	brain	ENCFF079ELS	0.9032	100698	Homo sapiens	hg19		Roadmap	ENCODE Processing Pipeline	2013-07-31
1001	A	1001	DNase-seq^tissue^brain^ENCFF082PWS	DNase-seq		tissue	brain	ENCFF082PWS	0.8579	289386	Homo sapiens	hg19		Roadmap	ENCODE Processing Pipeline	2013-07-31
1002	A	1002	DNase-seq^tissue^brain^ENCFF103UPI	DNase-seq		tissue	brain	ENCFF103UPI	0.9056	88417	Homo sapiens	hg19		Roadmap	ENCODE Processing Pipeline	2013-07-31
1003	A	1003	DNase-seq^tissue^brain^ENCFF120FFI	DNase-seq		tissue	brain	ENCFF120FFI	0.8767	310084	Homo sapiens	hg19		ENCODE	ENCODE Processing Pipeline	2015-08-31
1004	A	1004	DNase-seq^tissue^brain^ENCFF128KCC	DNase-seq		tissue	brain	ENCFF128KCC	0.9029	124140	Homo sapiens	hg19		Roadmap	ENCODE Processing Pipeline	2013-07-31
1005	A	1005	DNase-seq^tissue^brain^ENCFF128TOW	DNase-seq		tissue	brain	ENCFF128TOW	0.9082	95550	Homo sapiens	hg19		Roadmap	ENCODE Processing Pipeline	2013-07-31
1006	A	1006	DNase-seq^tissue^brain^ENCFF135UVJ	DNase-seq		tissue	brain	ENCFF135UVJ	0.8588	275286	Homo sapiens	hg19		Roadmap	ENCODE Processing Pipeline	2013-07-31
1007	A	1007	DNase-seq^tissue^brain^ENCFF170QIG	DNase-seq		tissue	brain	ENCFF170QIG	0.8907	218397	Homo sapiens	hg19		ENCODE	ENCODE Processing Pipeline	2015-08-31
1008	A	1008	DNase-seq^tissue^brain^ENCFF201INC	DNase-seq		tissue	brain	ENCFF201INC	0.9207	106010	Homo sapiens	hg19		Roadmap	ENCODE Processing Pipeline	2013-07-31
1009	A	1009	DNase-seq^tissue^brain^ENCFF205BHS	DNase-seq		tissue	brain	ENCFF205BHS	0.9104	116351	Homo sapiens	hg19		Roadmap	ENCODE Processing Pipeline	2013-07-31
1010	A	1010	DNase-seq^tissue^brain^ENCFF207IYJ	DNase-seq		tissue	brain	ENCFF207IYJ	0.9082	95556	Homo sapiens	hg19		Roadmap	ENCODE Processing Pipeline	2013-07-31
1011	A	1011	DNase-seq^tissue^brain^ENCFF218ZFS	DNase-seq		tissue	brain	ENCFF218ZFS	0.8766	310093	Homo sapiens	hg19		ENCODE	ENCODE Processing Pipeline	2015-08-31
1012	A	1012	DNase-seq^tissue^brain^ENCFF219PSV	DNase-seq		tissue	brain	ENCFF219PSV	0.8938	134098	Homo sapiens	hg19		Roadmap	ENCODE Processing Pipeline	2013-07-31
1013	A	1013	DNase-seq^tissue^brain^ENCFF230WCV	DNase-seq		tissue	brain	ENCFF230WCV	0.9029	101177	Homo sapiens	hg19		Roadmap	ENCODE Processing Pipeline	2013-07-31
1014	A	1014	DNase-seq^tissue^brain^ENCFF251UGS	DNase-seq		tissue	brain	ENCFF251UGS	0.9067	87875	Homo sapiens	hg19		Roadmap	ENCODE Processing Pipeline	2013-07-31
1015	A	1015	DNase-seq^tissue^brain^ENCFF266QFC	DNase-seq		tissue	brain	ENCFF266QFC	0.9102	94671	Homo sapiens	hg19		Roadmap	ENCODE Processing Pipeline	2013-07-31
1016	A	1016	DNase-seq^tissue^brain^ENCFF303THQ	DNase-seq		tissue	brain	ENCFF303THQ	0.8847	253896	Homo sapiens	hg19		ENCODE	ENCODE Processing Pipeline	2015-08-31
1017	A	1017	DNase-seq^tissue^brain^ENCFF312NAH	DNase-seq		tissue	brain	ENCFF312NAH	0.9029	101146	Homo sapiens	hg19		Roadmap	ENCODE Processing Pipeline	2013-07-31
1018	A	1018	DNase-seq^tissue^brain^ENCFF322ZNH	DNase-seq		tissue	brain	ENCFF322ZNH	0.9207	106024	Homo sapiens	hg19		Roadmap	ENCODE Processing Pipeline	2013-07-31
1019	A	1019	DNase-seq^tissue^brain^ENCFF331KXA	DNase-seq		tissue	brain	ENCFF331KXA	0.8934	213181	Homo sapiens	hg19		ENCODE	ENCODE Processing Pipeline	2015-08-31
1020	A	1020	DNase-seq^tissue^brain^ENCFF375XEP	DNase-seq		tissue	brain	ENCFF375XEP	0.8938	134120	Homo sapiens	hg19		Roadmap	ENCODE Processing Pipeline	2013-07-31
1021	A	1021	DNase-seq^tissue^brain^ENCFF404LWH	DNase-seq		tissue	brain	ENCFF404LWH	0.9402	74434	Homo sapiens	hg19		ENCODE	ENCODE Processing Pipeline	2015-08-31
1022	A	1022	DNase-seq^tissue^brain^ENCFF418IIT	DNase-seq		tissue	brain	ENCFF418IIT	0.8844	121822	Homo sapiens	hg19		Roadmap	ENCODE Processing Pipeline	2013-07-31
1023	A	1023	DNase-seq^tissue^brain^ENCFF443QHY	DNase-seq		tissue	brain	ENCFF443QHY	0.8847	253882	Homo sapiens	hg19		ENCODE	ENCODE Processing Pipeline	2015-08-31
1024	A	1024	DNase-seq^tissue^brain^ENCFF457XYZ	DNase-seq		tissue	brain	ENCFF457XYZ	0.9254	72856	Homo sapiens	hg19		Roadmap	ENCODE Processing Pipeline	2013-07-31
1025	A	1025	DNase-seq^tissue^brain^ENCFF465FWP	DNase-seq		tissue	brain	ENCFF465FWP	0.9223	105298	Homo sapiens	hg19		Roadmap	ENCODE Processing Pipeline	2013-07-31
1026	A	1026	DNase-seq^tissue^brain^ENCFF472VBK	DNase-seq		tissue	brain	ENCFF472VBK	0.8941	133745	Homo sapiens	hg19		Roadmap	ENCODE Processing Pipeline	2013-07-31
1027	A	1027	DNase-seq^tissue^brain^ENCFF528GDM	DNase-seq		tissue	brain	ENCFF528GDM	0.8579	289497	Homo sapiens	hg19		Roadmap	ENCODE Processing Pipeline	2013-07-31
1028	A	1028	DNase-seq^tissue^brain^ENCFF530CGM	DNase-seq		tissue	brain	ENCFF530CGM	0.9098	116924	Homo sapiens	hg19		Roadmap	ENCODE Processing Pipeline	2013-07-31
1029	A	1029	DNase-seq^tissue^brain^ENCFF530EKX	DNase-seq		tissue	brain	ENCFF530EKX	0.9268	129823	Homo sapiens	hg19		ENCODE	John Stamatoyannopoulos, UW	2015-08-31
1030	A	1030	DNase-seq^tissue^brain^ENCFF542IRR	DNase-seq		tissue	brain	ENCFF542IRR	0.9088	199452	Homo sapiens	hg19		ENCODE	John Stamatoyannopoulos, UW	2015-08-31
1031	A	1031	DNase-seq^tissue^brain^ENCFF560YBU	DNase-seq		tissue	brain	ENCFF560YBU	0.9029	124208	Homo sapiens	hg19		Roadmap	ENCODE Processing Pipeline	2013-07-31
1032	A	1032	DNase-seq^tissue^brain^ENCFF585TGK	DNase-seq		tissue	brain	ENCFF585TGK	0.9098	116907	Homo sapiens	hg19		Roadmap	ENCODE Processing Pipeline	2013-07-31
1033	A	1033	DNase-seq^tissue^brain^ENCFF589KFW	DNase-seq		tissue	brain	ENCFF589KFW	0.9034	123686	Homo sapiens	hg19		Roadmap	ENCODE Processing Pipeline	2013-07-31
1034	A	1034	DNase-seq^tissue^brain^ENCFF659LPO	DNase-seq		tissue	brain	ENCFF659LPO	0.9399	77687	Homo sapiens	hg19		ENCODE	ENCODE Processing Pipeline	2015-08-31
1035	A	1035	DNase-seq^tissue^brain^ENCFF698UAJ	DNase-seq		tissue	brain	ENCFF698UAJ	0.8857	251680	Homo sapiens	hg19		ENCODE	ENCODE Processing Pipeline	2015-08-31
1036	A	1036	DNase-seq^tissue^brain^ENCFF722OVO	DNase-seq		tissue	brain	ENCFF722OVO	0.9335	59488	Homo sapiens	hg19		Roadmap	ENCODE Processing Pipeline	2013-07-31
1037	A	1037	DNase-seq^tissue^brain^ENCFF723PRK	DNase-seq		tissue	brain	ENCFF723PRK	0.9254	72850	Homo sapiens	hg19		Roadmap	ENCODE Processing Pipeline	2013-07-31
1038	A	1038	DNase-seq^tissue^brain^ENCFF737WUQ	DNase-seq		tissue	brain	ENCFF737WUQ	0.9119	195497	Homo sapiens	hg19		ENCODE	John Stamatoyannopoulos, UW	2015-08-31
1039	A	1039	DNase-seq^tissue^brain^ENCFF746BBB	DNase-seq		tissue	brain	ENCFF746BBB	0.9342	58345	Homo sapiens	hg19		Roadmap	ENCODE Processing Pipeline	2013-07-31
1040	A	1040	DNase-seq^tissue^brain^ENCFF858CNH	DNase-seq		tissue	brain	ENCFF858CNH	0.9056	88407	Homo sapiens	hg19		Roadmap	ENCODE Processing Pipeline	2013-07-31
1041	A	1041	DNase-seq^tissue^brain^ENCFF890VPG	DNase-seq		tissue	brain	ENCFF890VPG	0.9265	72285	Homo sapiens	hg19		Roadmap	ENCODE Processing Pipeline	2013-07-31
1042	A	1042	DNase-seq^tissue^brain^ENCFF900TMY	DNase-seq		tissue	brain	ENCFF900TMY	0.9335	59480	Homo sapiens	hg19		Roadmap	ENCODE Processing Pipeline	2013-07-31
1043	A	1043	DNase-seq^tissue^brain^ENCFF904HGV	DNase-seq		tissue	brain	ENCFF904HGV	0.9402	74482	Homo sapiens	hg19		ENCODE	ENCODE Processing Pipeline	2015-08-31
1044	A	1044	DNase-seq^tissue^brain^ENCFF904WAI	DNase-seq		tissue	brain	ENCFF904WAI	0.8778	307767	Homo sapiens	hg19		ENCODE	ENCODE Processing Pipeline	2015-08-31
1045	A	1045	DNase-seq^tissue^brain^ENCFF966LOF	DNase-seq		tissue	brain	ENCFF966LOF	0.8935	213174	Homo sapiens	hg19		ENCODE	ENCODE Processing Pipeline	2015-08-31
1046	A	1046	DNase-seq^tissue^brain^ENCFF985KHI	DNase-seq		tissue	brain	ENCFF985KHI	0.9004	242622	Homo sapiens	hg19		ENCODE	John Stamatoyannopoulos, UW	2015-08-31
1047	A	1047	DNase-seq^tissue^breast_epithelium^ENCFF336OGZ	DNase-seq		tissue	breast epithelium	ENCFF336OGZ	0.8618	146494	Homo sapiens	hg19		ENCODE	ENCODE Processing Pipeline	2018-01-11
1048	A	1048	DNase-seq^tissue^breast_epithelium^ENCFF590BSA	DNase-seq		tissue	breast epithelium	ENCFF590BSA	0.8618	146457	Homo sapiens	hg19		ENCODE	ENCODE Processing Pipeline	2018-01-11
1049	A	1049	DNase-seq^tissue^cerebellum^ENCFF001UUI	DNase-seq		tissue	cerebellum	ENCFF001UUI	0.9277	99110	Homo sapiens	hg19		ENCODE	Gregory Crawford, Duke	2012-08-28
1050	A	1050	DNase-seq^tissue^cerebellum^ENCFF115WLO	DNase-seq		tissue	cerebellum	ENCFF115WLO	0.8951	123281	Homo sapiens	hg19		ENCODE	ENCODE Processing Pipeline	2012-08-28
1051	A	1051	DNase-seq^tissue^cerebellum^ENCFF455ZGC	DNase-seq		tissue	cerebellum	ENCFF455ZGC	0.9115	109438	Homo sapiens	hg19		ENCODE	ENCODE Processing Pipeline	2012-08-28
1052	A	1052	DNase-seq^tissue^cerebellum^ENCFF665JVG	DNase-seq		tissue	cerebellum	ENCFF665JVG	0.9116	109394	Homo sapiens	hg19		ENCODE	ENCODE Processing Pipeline	2012-08-28
1053	A	1053	DNase-seq^tissue^cerebellum^ENCFF952ETG	DNase-seq		tissue	cerebellum	ENCFF952ETG	0.8951	123298	Homo sapiens	hg19		ENCODE	ENCODE Processing Pipeline	2012-08-28
1054	A	1054	DNase-seq^tissue^coronary_artery^ENCFF021ZDC	DNase-seq		tissue	coronary artery	ENCFF021ZDC	0.876	124111	Homo sapiens	hg19		ENCODE	ENCODE Processing Pipeline	2017-10-01
1055	A	1055	DNase-seq^tissue^coronary_artery^ENCFF269BZQ	DNase-seq		tissue	coronary artery	ENCFF269BZQ	0.876	124082	Homo sapiens	hg19		ENCODE	ENCODE Processing Pipeline	2017-10-01
1056	A	1056	DNase-seq^tissue^esophagus_squamous_epithelium^ENCFF197ZNE	DNase-seq		tissue	esophagus squamous epithelium	ENCFF197ZNE	0.8032	143091	Homo sapiens	hg19		ENCODE	ENCODE Processing Pipeline	2017-10-02
1057	A	1057	DNase-seq^tissue^esophagus_squamous_epithelium^ENCFF271AGL	DNase-seq		tissue	esophagus squamous epithelium	ENCFF271AGL	0.8032	143057	Homo sapiens	hg19		ENCODE	ENCODE Processing Pipeline	2017-10-02
1058	A	1058	DNase-seq^tissue^eye^ENCFF286WRO	DNase-seq		tissue	eye	ENCFF286WRO	0.8953	216306	Homo sapiens	hg19		ENCODE	John Stamatoyannopoulos, UW	2015-08-31
1059	A	1059	DNase-seq^tissue^eye^ENCFF446SWE	DNase-seq		tissue	eye	ENCFF446SWE	0.8619	298417	Homo sapiens	hg19		ENCODE	ENCODE Processing Pipeline	2015-08-31
1060	A	1060	DNase-seq^tissue^eye^ENCFF504ZVA	DNase-seq		tissue	eye	ENCFF504ZVA	0.868	272248	Homo sapiens	hg19		ENCODE	ENCODE Processing Pipeline	2015-08-31
1061	A	1061	DNase-seq^tissue^eye^ENCFF636PSO	DNase-seq		tissue	eye	ENCFF636PSO	0.8593	314804	Homo sapiens	hg19		ENCODE	ENCODE Processing Pipeline	2015-08-31
1062	A	1062	DNase-seq^tissue^eye^ENCFF720MLF	DNase-seq		tissue	eye	ENCFF720MLF	0.8619	298469	Homo sapiens	hg19		ENCODE	ENCODE Processing Pipeline	2015-08-31
1063	A	1063	DNase-seq^tissue^eye^ENCFF830VEQ	DNase-seq		tissue	eye	ENCFF830VEQ	0.8659	279387	Homo sapiens	hg19		ENCODE	ENCODE Processing Pipeline	2015-08-31
1064	A	1064	DNase-seq^tissue^eye^ENCFF885UDD	DNase-seq		tissue	eye	ENCFF885UDD	0.8946	209790	Homo sapiens	hg19		ENCODE	John Stamatoyannopoulos, UW	2015-08-31
1065	A	1065	DNase-seq^tissue^eye^ENCFF984RUT	DNase-seq		tissue	eye	ENCFF984RUT	0.866	279410	Homo sapiens	hg19		ENCODE	ENCODE Processing Pipeline	2015-08-31
1066	A	1066	DNase-seq^tissue^forelimb_muscle^ENCFF268PYO	DNase-seq		tissue	forelimb muscle	ENCFF268PYO	0.9448	68528	Homo sapiens	hg19		Roadmap	ENCODE Processing Pipeline	2013-07-31
1067	A	1067	DNase-seq^tissue^forelimb_muscle^ENCFF715SDA	DNase-seq		tissue	forelimb muscle	ENCFF715SDA	0.944	68844	Homo sapiens	hg19		Roadmap	ENCODE Processing Pipeline	2013-07-31
1068	A	1068	DNase-seq^tissue^forelimb_muscle^ENCFF850STV	DNase-seq		tissue	forelimb muscle	ENCFF850STV	0.944	68858	Homo sapiens	hg19		Roadmap	ENCODE Processing Pipeline	2013-07-31
1069	A	1069	DNase-seq^tissue^frontal_cortex^ENCFF001UUJ	DNase-seq		tissue	frontal cortex	ENCFF001UUJ	0.9443	125094	Homo sapiens	hg19		ENCODE	Gregory Crawford, Duke	2012-08-28
1070	A	1070	DNase-seq^tissue^frontal_cortex^ENCFF001UUX	DNase-seq		tissue	frontal cortex	ENCFF001UUX	0.9316	101026	Homo sapiens	hg19		ENCODE	Gregory Crawford, Duke	2012-08-28
1071	A	1071	DNase-seq^tissue^frontal_cortex^ENCFF101NVD	DNase-seq		tissue	frontal cortex	ENCFF101NVD	0.9325	78979	Homo sapiens	hg19		ENCODE	ENCODE Processing Pipeline	2012-08-28
1072	A	1072	DNase-seq^tissue^frontal_cortex^ENCFF104NYW	DNase-seq		tissue	frontal cortex	ENCFF104NYW	0.9325	78973	Homo sapiens	hg19		ENCODE	ENCODE Processing Pipeline	2012-08-28
1073	A	1073	DNase-seq^tissue^frontal_cortex^ENCFF144EGT	DNase-seq		tissue	frontal cortex	ENCFF144EGT	0.9096	105214	Homo sapiens	hg19		ENCODE	ENCODE Processing Pipeline	2012-08-28
1074	A	1074	DNase-seq^tissue^frontal_cortex^ENCFF175SSY	DNase-seq		tissue	frontal cortex	ENCFF175SSY	0.9095	105205	Homo sapiens	hg19		ENCODE	ENCODE Processing Pipeline	2012-08-28
1075	A	1075	DNase-seq^tissue^frontal_cortex^ENCFF281ASO	DNase-seq		tissue	frontal cortex	ENCFF281ASO	0.9169	122809	Homo sapiens	hg19		ENCODE	ENCODE Processing Pipeline	2012-08-28
1076	A	1076	DNase-seq^tissue^frontal_cortex^ENCFF839BDR	DNase-seq		tissue	frontal cortex	ENCFF839BDR	0.9169	122798	Homo sapiens	hg19		ENCODE	ENCODE Processing Pipeline	2012-08-28
1077	A	1077	DNase-seq^tissue^frontal_cortex^ENCFF860LAZ	DNase-seq		tissue	frontal cortex	ENCFF860LAZ	0.9181	83849	Homo sapiens	hg19		ENCODE	ENCODE Processing Pipeline	2012-08-28
1078	A	1078	DNase-seq^tissue^frontal_cortex^ENCFF906RLV	DNase-seq		tissue	frontal cortex	ENCFF906RLV	0.9181	83856	Homo sapiens	hg19		ENCODE	ENCODE Processing Pipeline	2012-08-28
1079	A	1079	DNase-seq^tissue^gastrocnemius_medialis^ENCFF174RKM	DNase-seq		tissue	gastrocnemius medialis	ENCFF174RKM	0.836	351168	Homo sapiens	hg19		ENCODE	ENCODE Processing Pipeline	2017-12-13
1080	A	1080	DNase-seq^tissue^gastrocnemius_medialis^ENCFF758SYE	DNase-seq		tissue	gastrocnemius medialis	ENCFF758SYE	0.836	351265	Homo sapiens	hg19		ENCODE	ENCODE Processing Pipeline	2017-12-13
1081	A	1081	DNase-seq^tissue^heart^ENCFF001UVP	DNase-seq		tissue	heart	ENCFF001UVP	0.9393	114344	Homo sapiens	hg19		ENCODE	Gregory Crawford, Duke	2012-08-28
1082	A	1082	DNase-seq^tissue^heart^ENCFF004KSX	DNase-seq		tissue	heart	ENCFF004KSX	0.8942	200372	Homo sapiens	hg19		ENCODE	ENCODE Processing Pipeline	2016-09-22
1083	A	1083	DNase-seq^tissue^heart^ENCFF007RSQ	DNase-seq		tissue	heart	ENCFF007RSQ	0.9297	101891	Homo sapiens	hg19		Roadmap	ENCODE Processing Pipeline	2013-07-31
1084	A	1084	DNase-seq^tissue^heart^ENCFF031EZZ	DNase-seq		tissue	heart	ENCFF031EZZ	0.9239	133558	Homo sapiens	hg19		Roadmap	ENCODE Processing Pipeline	2013-07-31
1085	A	1085	DNase-seq^tissue^heart^ENCFF045HVB	DNase-seq		tissue	heart	ENCFF045HVB	0.8792	249536	Homo sapiens	hg19		Roadmap	ENCODE Processing Pipeline	2013-07-31
1086	A	1086	DNase-seq^tissue^heart^ENCFF053SED	DNase-seq		tissue	heart	ENCFF053SED	0.9304	49251	Homo sapiens	hg19		Roadmap	ENCODE Processing Pipeline	2013-07-31
1087	A	1087	DNase-seq^tissue^heart^ENCFF054UBW	DNase-seq		tissue	heart	ENCFF054UBW	0.921	117412	Homo sapiens	hg19		Roadmap	ENCODE Processing Pipeline	2013-07-31
1088	A	1088	DNase-seq^tissue^heart^ENCFF086KUU	DNase-seq		tissue	heart	ENCFF086KUU	0.9358	73635	Homo sapiens	hg19		Roadmap	ENCODE Processing Pipeline	2013-07-31
1089	A	1089	DNase-seq^tissue^heart^ENCFF105ADZ	DNase-seq		tissue	heart	ENCFF105ADZ	0.9261	94823	Homo sapiens	hg19		Roadmap	ENCODE Processing Pipeline	2013-07-31
1090	A	1090	DNase-seq^tissue^heart^ENCFF165LSE	DNase-seq		tissue	heart	ENCFF165LSE	0.9285	48788	Homo sapiens	hg19		Roadmap	ENCODE Processing Pipeline	2013-07-31
1091	A	1091	DNase-seq^tissue^heart^ENCFF193PBQ	DNase-seq		tissue	heart	ENCFF193PBQ	0.9238	95323	Homo sapiens	hg19		Roadmap	ENCODE Processing Pipeline	2013-07-31
1092	A	1092	DNase-seq^tissue^heart^ENCFF195HDR	DNase-seq		tissue	heart	ENCFF195HDR	0.8929	203949	Homo sapiens	hg19		ENCODE	John Stamatoyannopoulos, UW	2016-09-22
1093	A	1093	DNase-seq^tissue^heart^ENCFF245PZC	DNase-seq		tissue	heart	ENCFF245PZC	0.937	73552	Homo sapiens	hg19		Roadmap	ENCODE Processing Pipeline	2013-07-31
1094	A	1094	DNase-seq^tissue^heart^ENCFF251OQX	DNase-seq		tissue	heart	ENCFF251OQX	0.9279	48843	Homo sapiens	hg19		Roadmap	ENCODE Processing Pipeline	2013-07-31
1095	A	1095	DNase-seq^tissue^heart^ENCFF320DNQ	DNase-seq		tissue	heart	ENCFF320DNQ	0.9253	75518	Homo sapiens	hg19		Roadmap	ENCODE Processing Pipeline	2013-07-31
1096	A	1096	DNase-seq^tissue^heart^ENCFF324JDA	DNase-seq		tissue	heart	ENCFF324JDA	0.9238	95307	Homo sapiens	hg19		Roadmap	ENCODE Processing Pipeline	2013-07-31
1097	A	1097	DNase-seq^tissue^heart^ENCFF327HDP	DNase-seq		tissue	heart	ENCFF327HDP	0.9382	71081	Homo sapiens	hg19		Roadmap	ENCODE Processing Pipeline	2013-07-31
1098	A	1098	DNase-seq^tissue^heart^ENCFF358VDV	DNase-seq		tissue	heart	ENCFF358VDV	0.8792	249551	Homo sapiens	hg19		Roadmap	ENCODE Processing Pipeline	2013-07-31
1099	A	1099	DNase-seq^tissue^heart^ENCFF360ADQ	DNase-seq		tissue	heart	ENCFF360ADQ	0.9449	52576	Homo sapiens	hg19		Roadmap	ENCODE Processing Pipeline	2013-07-31
1100	A	1100	DNase-seq^tissue^heart^ENCFF366TAR	DNase-seq		tissue	heart	ENCFF366TAR	0.9126	110884	Homo sapiens	hg19		ENCODE	ENCODE Processing Pipeline	2012-08-28
1101	A	1101	DNase-seq^tissue^heart^ENCFF391DGU	DNase-seq		tissue	heart	ENCFF391DGU	0.9424	52622	Homo sapiens	hg19		Roadmap	ENCODE Processing Pipeline	2013-07-31
1102	A	1102	DNase-seq^tissue^heart^ENCFF400XZZ	DNase-seq		tissue	heart	ENCFF400XZZ	0.8889	210745	Homo sapiens	hg19		ENCODE	ENCODE Processing Pipeline	2016-09-22
1103	A	1103	DNase-seq^tissue^heart^ENCFF422GYH	DNase-seq		tissue	heart	ENCFF422GYH	0.8889	210765	Homo sapiens	hg19		ENCODE	ENCODE Processing Pipeline	2016-09-22
1104	A	1104	DNase-seq^tissue^heart^ENCFF437CGV	DNase-seq		tissue	heart	ENCFF437CGV	0.8982	186671	Homo sapiens	hg19		ENCODE	ENCODE Processing Pipeline	2016-09-22
1105	A	1105	DNase-seq^tissue^heart^ENCFF459ZCG	DNase-seq		tissue	heart	ENCFF459ZCG	0.9297	101877	Homo sapiens	hg19		Roadmap	ENCODE Processing Pipeline	2013-07-31
1106	A	1106	DNase-seq^tissue^heart^ENCFF462QBZ	DNase-seq		tissue	heart	ENCFF462QBZ	0.9256	94900	Homo sapiens	hg19		Roadmap	ENCODE Processing Pipeline	2013-07-31
1107	A	1107	DNase-seq^tissue^heart^ENCFF537FMS	DNase-seq		tissue	heart	ENCFF537FMS	0.9318	49299	Homo sapiens	hg19		Roadmap	ENCODE Processing Pipeline	2013-07-31
1108	A	1108	DNase-seq^tissue^heart^ENCFF559XLA	DNase-seq		tissue	heart	ENCFF559XLA	0.8783	251664	Homo sapiens	hg19		Roadmap	ENCODE Processing Pipeline	2013-07-31
1109	A	1109	DNase-seq^tissue^heart^ENCFF566KSS	DNase-seq		tissue	heart	ENCFF566KSS	0.9247	75936	Homo sapiens	hg19		Roadmap	ENCODE Processing Pipeline	2013-07-31
1110	A	1110	DNase-seq^tissue^heart^ENCFF590FZJ	DNase-seq		tissue	heart	ENCFF590FZJ	0.9425	52636	Homo sapiens	hg19		Roadmap	ENCODE Processing Pipeline	2013-07-31
1111	A	1111	DNase-seq^tissue^heart^ENCFF597KNJ	DNase-seq		tissue	heart	ENCFF597KNJ	0.9126	110877	Homo sapiens	hg19		ENCODE	ENCODE Processing Pipeline	2012-08-28
1112	A	1112	DNase-seq^tissue^heart^ENCFF619GCQ	DNase-seq		tissue	heart	ENCFF619GCQ	0.9357	73624	Homo sapiens	hg19		Roadmap	ENCODE Processing Pipeline	2013-07-31
1113	A	1113	DNase-seq^tissue^heart^ENCFF622ITZ	DNase-seq		tissue	heart	ENCFF622ITZ	0.9304	49246	Homo sapiens	hg19		Roadmap	ENCODE Processing Pipeline	2013-07-31
1114	A	1114	DNase-seq^tissue^heart^ENCFF671KDX	DNase-seq		tissue	heart	ENCFF671KDX	0.9309	101812	Homo sapiens	hg19		Roadmap	ENCODE Processing Pipeline	2013-07-31
1115	A	1115	DNase-seq^tissue^heart^ENCFF683SWS	DNase-seq		tissue	heart	ENCFF683SWS	0.8764	246718	Homo sapiens	hg19		ENCODE	ENCODE Processing Pipeline	2016-09-22
1116	A	1116	DNase-seq^tissue^heart^ENCFF741CZJ	DNase-seq		tissue	heart	ENCFF741CZJ	0.9585	27640	Homo sapiens	hg19		Roadmap	ENCODE Processing Pipeline	2013-07-31
1117	A	1117	DNase-seq^tissue^heart^ENCFF776TBD	DNase-seq		tissue	heart	ENCFF776TBD	0.8919	201427	Homo sapiens	hg19		ENCODE	John Stamatoyannopoulos, UW	2016-09-22
1118	A	1118	DNase-seq^tissue^heart^ENCFF781ZDV	DNase-seq		tissue	heart	ENCFF781ZDV	0.9204	117724	Homo sapiens	hg19		Roadmap	ENCODE Processing Pipeline	2013-07-31
1119	A	1119	DNase-seq^tissue^heart^ENCFF797TTK	DNase-seq		tissue	heart	ENCFF797TTK	0.9205	117735	Homo sapiens	hg19		Roadmap	ENCODE Processing Pipeline	2013-07-31
1120	A	1120	DNase-seq^tissue^heart^ENCFF805BEX	DNase-seq		tissue	heart	ENCFF805BEX	0.9256	94915	Homo sapiens	hg19		Roadmap	ENCODE Processing Pipeline	2013-07-31
1121	A	1121	DNase-seq^tissue^heart^ENCFF822VOH	DNase-seq		tissue	heart	ENCFF822VOH	0.9406	72034	Homo sapiens	hg19		Roadmap	ENCODE Processing Pipeline	2013-07-31
1122	A	1122	DNase-seq^tissue^heart^ENCFF825WDW	DNase-seq		tissue	heart	ENCFF825WDW	0.9237	133907	Homo sapiens	hg19		Roadmap	ENCODE Processing Pipeline	2013-07-31
1123	A	1123	DNase-seq^tissue^heart^ENCFF830NSD	DNase-seq		tissue	heart	ENCFF830NSD	0.8763	246754	Homo sapiens	hg19		ENCODE	ENCODE Processing Pipeline	2016-09-22
1124	A	1124	DNase-seq^tissue^heart^ENCFF833JBU	DNase-seq		tissue	heart	ENCFF833JBU	0.9237	133918	Homo sapiens	hg19		Roadmap	ENCODE Processing Pipeline	2013-07-31
1125	A	1125	DNase-seq^tissue^heart^ENCFF868AXL	DNase-seq		tissue	heart	ENCFF868AXL	0.9252	95489	Homo sapiens	hg19		Roadmap	ENCODE Processing Pipeline	2013-07-31
1126	A	1126	DNase-seq^tissue^heart^ENCFF871GML	DNase-seq		tissue	heart	ENCFF871GML	0.9247	75940	Homo sapiens	hg19		Roadmap	ENCODE Processing Pipeline	2013-07-31
1127	A	1127	DNase-seq^tissue^heart^ENCFF874KUM	DNase-seq		tissue	heart	ENCFF874KUM	0.9279	48846	Homo sapiens	hg19		Roadmap	ENCODE Processing Pipeline	2013-07-31
1128	A	1128	DNase-seq^tissue^heart^ENCFF876KEA	DNase-seq		tissue	heart	ENCFF876KEA	0.9362	89707	Homo sapiens	hg19		ENCODE	ENCODE Processing Pipeline	2012-08-28
1129	A	1129	DNase-seq^tissue^heart^ENCFF926JFU	DNase-seq		tissue	heart	ENCFF926JFU	0.9585	27645	Homo sapiens	hg19		Roadmap	ENCODE Processing Pipeline	2013-07-31
1130	A	1130	DNase-seq^tissue^heart^ENCFF960GTK	DNase-seq		tissue	heart	ENCFF960GTK	0.9382	71076	Homo sapiens	hg19		Roadmap	ENCODE Processing Pipeline	2013-07-31
1131	A	1131	DNase-seq^tissue^heart^ENCFF981YWC	DNase-seq		tissue	heart	ENCFF981YWC	0.9642	27009	Homo sapiens	hg19		Roadmap	ENCODE Processing Pipeline	2013-07-31
1132	A	1132	DNase-seq^tissue^heart^ENCFF998JKA	DNase-seq		tissue	heart	ENCFF998JKA	0.9361	89746	Homo sapiens	hg19		ENCODE	ENCODE Processing Pipeline	2012-08-28
1133	A	1133	DNase-seq^tissue^heart_left_ventricle^ENCFF177AUZ	DNase-seq		tissue	heart left ventricle	ENCFF177AUZ	0.8868	160502	Homo sapiens	hg19		ENCODE	ENCODE Processing Pipeline	2018-01-29
1134	A	1134	DNase-seq^tissue^heart_left_ventricle^ENCFF315TJF	DNase-seq		tissue	heart left ventricle	ENCFF315TJF	0.8977	139088	Homo sapiens	hg19		ENCODE	ENCODE Processing Pipeline	2018-01-29
1135	A	1135	DNase-seq^tissue^heart_left_ventricle^ENCFF345RXP	DNase-seq		tissue	heart left ventricle	ENCFF345RXP	0.9158	124518	Homo sapiens	hg19		ENCODE	ENCODE Processing Pipeline	2018-01-29
1136	A	1136	DNase-seq^tissue^heart_left_ventricle^ENCFF409QXF	DNase-seq		tissue	heart left ventricle	ENCFF409QXF	0.8868	160510	Homo sapiens	hg19		ENCODE	ENCODE Processing Pipeline	2018-01-29
1137	A	1137	DNase-seq^tissue^heart_left_ventricle^ENCFF519RTR	DNase-seq		tissue	heart left ventricle	ENCFF519RTR	0.8725	212097	Homo sapiens	hg19		ENCODE	John Stamatoyannopoulos, UW	2018-01-29
1138	A	1138	DNase-seq^tissue^heart_left_ventricle^ENCFF520HKD	DNase-seq		tissue	heart left ventricle	ENCFF520HKD	0.9158	124521	Homo sapiens	hg19		ENCODE	ENCODE Processing Pipeline	2018-01-29
1139	A	1139	DNase-seq^tissue^heart_left_ventricle^ENCFF647GWK	DNase-seq		tissue	heart left ventricle	ENCFF647GWK	0.8186	210863	Homo sapiens	hg19		ENCODE	ENCODE Processing Pipeline	2017-10-01
1140	A	1140	DNase-seq^tissue^heart_left_ventricle^ENCFF939RCS	DNase-seq		tissue	heart left ventricle	ENCFF939RCS	0.8186	210896	Homo sapiens	hg19		ENCODE	ENCODE Processing Pipeline	2017-10-01
1141	A	1141	DNase-seq^tissue^heart_right_ventricle^ENCFF227SBF	DNase-seq		tissue	heart right ventricle	ENCFF227SBF	0.9056	150914	Homo sapiens	hg19		ENCODE	ENCODE Processing Pipeline	2017-10-02
1142	A	1142	DNase-seq^tissue^heart_right_ventricle^ENCFF250FRA	DNase-seq		tissue	heart right ventricle	ENCFF250FRA	0.9056	150919	Homo sapiens	hg19		ENCODE	ENCODE Processing Pipeline	2017-10-02
1143	A	1143	DNase-seq^tissue^heart_right_ventricle^ENCFF274OCE	DNase-seq		tissue	heart right ventricle	ENCFF274OCE	0.8945	166625	Homo sapiens	hg19		ENCODE	ENCODE Processing Pipeline	2017-10-02
1144	A	1144	DNase-seq^tissue^heart_right_ventricle^ENCFF687FIQ	DNase-seq		tissue	heart right ventricle	ENCFF687FIQ	0.8945	166644	Homo sapiens	hg19		ENCODE	ENCODE Processing Pipeline	2017-10-02
1145	A	1145	DNase-seq^tissue^hindlimb_muscle^ENCFF745LBF	DNase-seq		tissue	hindlimb muscle	ENCFF745LBF	0.9145	134385	Homo sapiens	hg19		Roadmap	ENCODE Processing Pipeline	2013-07-31
1146	A	1146	DNase-seq^tissue^hindlimb_muscle^ENCFF810MDP	DNase-seq		tissue	hindlimb muscle	ENCFF810MDP	0.9138	136036	Homo sapiens	hg19		Roadmap	ENCODE Processing Pipeline	2013-07-31
1147	A	1147	DNase-seq^tissue^hindlimb_muscle^ENCFF903ULR	DNase-seq		tissue	hindlimb muscle	ENCFF903ULR	0.9138	136047	Homo sapiens	hg19		Roadmap	ENCODE Processing Pipeline	2013-07-31
1148	A	1148	DNase-seq^tissue^kidney^ENCFF008DLV	DNase-seq		tissue	kidney	ENCFF008DLV	0.9505	56459	Homo sapiens	hg19		Roadmap	ENCODE Processing Pipeline	2013-07-31
1149	A	1149	DNase-seq^tissue^kidney^ENCFF050XEY	DNase-seq		tissue	kidney	ENCFF050XEY	0.9126	178471	Homo sapiens	hg19		ENCODE	ENCODE Processing Pipeline	2017-12-13
1150	A	1150	DNase-seq^tissue^kidney^ENCFF056MTI	DNase-seq		tissue	kidney	ENCFF056MTI	0.9199	47308	Homo sapiens	hg19		Roadmap	ENCODE Processing Pipeline	2013-07-31
1151	A	1151	DNase-seq^tissue^kidney^ENCFF059GGU	DNase-seq		tissue	kidney	ENCFF059GGU	0.9485	53221	Homo sapiens	hg19		Roadmap	ENCODE Processing Pipeline	2013-07-31
1152	A	1152	DNase-seq^tissue^kidney^ENCFF067OMU	DNase-seq		tissue	kidney	ENCFF067OMU	0.9149	126022	Homo sapiens	hg19		Roadmap	ENCODE Processing Pipeline	2013-07-31
1153	A	1153	DNase-seq^tissue^kidney^ENCFF096PKD	DNase-seq		tissue	kidney	ENCFF096PKD	0.9663	36835	Homo sapiens	hg19		Roadmap	ENCODE Processing Pipeline	2013-07-31
1154	A	1154	DNase-seq^tissue^kidney^ENCFF111HEY	DNase-seq		tissue	kidney	ENCFF111HEY	0.9533	63990	Homo sapiens	hg19		Roadmap	ENCODE Processing Pipeline	2013-07-31
1155	A	1155	DNase-seq^tissue^kidney^ENCFF145QKC	DNase-seq		tissue	kidney	ENCFF145QKC	0.9429	64423	Homo sapiens	hg19		Roadmap	ENCODE Processing Pipeline	2013-07-31
1156	A	1156	DNase-seq^tissue^kidney^ENCFF156QXF	DNase-seq		tissue	kidney	ENCFF156QXF	0.9139	185206	Homo sapiens	hg19		ENCODE	ENCODE Processing Pipeline	2017-12-13
1157	A	1157	DNase-seq^tissue^kidney^ENCFF205VMB	DNase-seq		tissue	kidney	ENCFF205VMB	0.9408	64925	Homo sapiens	hg19		Roadmap	ENCODE Processing Pipeline	2013-07-31
1158	A	1158	DNase-seq^tissue^kidney^ENCFF215RET	DNase-seq		tissue	kidney	ENCFF215RET	0.9091	170421	Homo sapiens	hg19		ENCODE	ENCODE Processing Pipeline	2017-12-13
1159	A	1159	DNase-seq^tissue^kidney^ENCFF241JMO	DNase-seq		tissue	kidney	ENCFF241JMO	0.9127	126241	Homo sapiens	hg19		Roadmap	ENCODE Processing Pipeline	2013-07-31
1160	A	1160	DNase-seq^tissue^kidney^ENCFF275FNU	DNase-seq		tissue	kidney	ENCFF275FNU	0.9444	76712	Homo sapiens	hg19		Roadmap	ENCODE Processing Pipeline	2013-07-31
1161	A	1161	DNase-seq^tissue^kidney^ENCFF288VDM	DNase-seq		tissue	kidney	ENCFF288VDM	0.9139	185221	Homo sapiens	hg19		ENCODE	ENCODE Processing Pipeline	2017-12-13
1162	A	1162	DNase-seq^tissue^kidney^ENCFF311IIU	DNase-seq		tissue	kidney	ENCFF311IIU	0.9457	75998	Homo sapiens	hg19		Roadmap	ENCODE Processing Pipeline	2013-07-31
1163	A	1163	DNase-seq^tissue^kidney^ENCFF313UXI	DNase-seq		tissue	kidney	ENCFF313UXI	0.93	106960	Homo sapiens	hg19		Roadmap	ENCODE Processing Pipeline	2013-07-31
1164	A	1164	DNase-seq^tissue^kidney^ENCFF330CNE	DNase-seq		tissue	kidney	ENCFF330CNE	0.9444	76723	Homo sapiens	hg19		Roadmap	ENCODE Processing Pipeline	2013-07-31
1165	A	1165	DNase-seq^tissue^kidney^ENCFF384SLZ	DNase-seq		tissue	kidney	ENCFF384SLZ	0.9506	56469	Homo sapiens	hg19		Roadmap	ENCODE Processing Pipeline	2013-07-31
1166	A	1166	DNase-seq^tissue^kidney^ENCFF390RAS	DNase-seq		tissue	kidney	ENCFF390RAS	0.9185	44694	Homo sapiens	hg19		Roadmap	ENCODE Processing Pipeline	2013-07-31
1167	A	1167	DNase-seq^tissue^kidney^ENCFF403LQM	DNase-seq		tissue	kidney	ENCFF403LQM	0.9154	157796	Homo sapiens	hg19		ENCODE	ENCODE Processing Pipeline	2017-12-13
1168	A	1168	DNase-seq^tissue^kidney^ENCFF447KGU	DNase-seq		tissue	kidney	ENCFF447KGU	0.9458	76013	Homo sapiens	hg19		Roadmap	ENCODE Processing Pipeline	2013-07-31
1169	A	1169	DNase-seq^tissue^kidney^ENCFF475AOQ	DNase-seq		tissue	kidney	ENCFF475AOQ	0.9558	63222	Homo sapiens	hg19		Roadmap	ENCODE Processing Pipeline	2013-07-31
1170	A	1170	DNase-seq^tissue^kidney^ENCFF509FBR	DNase-seq		tissue	kidney	ENCFF509FBR	0.9485	75156	Homo sapiens	hg19		Roadmap	ENCODE Processing Pipeline	2013-07-31
1171	A	1171	DNase-seq^tissue^kidney^ENCFF515FKC	DNase-seq		tissue	kidney	ENCFF515FKC	0.8717	309996	Homo sapiens	hg19		Roadmap	ENCODE Processing Pipeline	2013-07-31
1172	A	1172	DNase-seq^tissue^kidney^ENCFF566SFJ	DNase-seq		tissue	kidney	ENCFF566SFJ	0.947	48829	Homo sapiens	hg19		Roadmap	ENCODE Processing Pipeline	2013-07-31
1173	A	1173	DNase-seq^tissue^kidney^ENCFF593BZP	DNase-seq		tissue	kidney	ENCFF593BZP	0.9126	178393	Homo sapiens	hg19		ENCODE	ENCODE Processing Pipeline	2017-12-13
1174	A	1174	DNase-seq^tissue^kidney^ENCFF612ZBD	DNase-seq		tissue	kidney	ENCFF612ZBD	0.9518	52577	Homo sapiens	hg19		Roadmap	ENCODE Processing Pipeline	2013-07-31
1175	A	1175	DNase-seq^tissue^kidney^ENCFF648NLY	DNase-seq		tissue	kidney	ENCFF648NLY	0.9199	47306	Homo sapiens	hg19		Roadmap	ENCODE Processing Pipeline	2013-07-31
1176	A	1176	DNase-seq^tissue^kidney^ENCFF658VUR	DNase-seq		tissue	kidney	ENCFF658VUR	0.9485	53233	Homo sapiens	hg19		Roadmap	ENCODE Processing Pipeline	2013-07-31
1177	A	1177	DNase-seq^tissue^kidney^ENCFF711ASQ	DNase-seq		tissue	kidney	ENCFF711ASQ	0.8717	309976	Homo sapiens	hg19		Roadmap	ENCODE Processing Pipeline	2013-07-31
1178	A	1178	DNase-seq^tissue^kidney^ENCFF729VHV	DNase-seq		tissue	kidney	ENCFF729VHV	0.9429	49734	Homo sapiens	hg19		Roadmap	ENCODE Processing Pipeline	2013-07-31
1179	A	1179	DNase-seq^tissue^kidney^ENCFF732RRW	DNase-seq		tissue	kidney	ENCFF732RRW	0.9663	36841	Homo sapiens	hg19		Roadmap	ENCODE Processing Pipeline	2013-07-31
1180	A	1180	DNase-seq^tissue^kidney^ENCFF743APB	DNase-seq		tissue	kidney	ENCFF743APB	0.9127	126263	Homo sapiens	hg19		Roadmap	ENCODE Processing Pipeline	2013-07-31
1181	A	1181	DNase-seq^tissue^kidney^ENCFF744IAP	DNase-seq		tissue	kidney	ENCFF744IAP	0.9533	63998	Homo sapiens	hg19		Roadmap	ENCODE Processing Pipeline	2013-07-31
1182	A	1182	DNase-seq^tissue^kidney^ENCFF821OUM	DNase-seq		tissue	kidney	ENCFF821OUM	0.9467	76366	Homo sapiens	hg19		Roadmap	ENCODE Processing Pipeline	2013-07-31
1183	A	1183	DNase-seq^tissue^kidney^ENCFF846BDG	DNase-seq		tissue	kidney	ENCFF846BDG	0.9549	55248	Homo sapiens	hg19		Roadmap	ENCODE Processing Pipeline	2013-07-31
1184	A	1184	DNase-seq^tissue^kidney^ENCFF871HXB	DNase-seq		tissue	kidney	ENCFF871HXB	0.9408	64933	Homo sapiens	hg19		Roadmap	ENCODE Processing Pipeline	2013-07-31
1185	A	1185	DNase-seq^tissue^kidney^ENCFF874CCT	DNase-seq		tissue	kidney	ENCFF874CCT	0.9673	36238	Homo sapiens	hg19		Roadmap	ENCODE Processing Pipeline	2013-07-31
1186	A	1186	DNase-seq^tissue^kidney^ENCFF908XTT	DNase-seq		tissue	kidney	ENCFF908XTT	0.9154	157782	Homo sapiens	hg19		ENCODE	ENCODE Processing Pipeline	2017-12-13
1187	A	1187	DNase-seq^tissue^kidney^ENCFF954SSK	DNase-seq		tissue	kidney	ENCFF954SSK	0.9091	170300	Homo sapiens	hg19		ENCODE	ENCODE Processing Pipeline	2017-12-13
1188	A	1188	DNase-seq^tissue^kidney^ENCFF955EKA	DNase-seq		tissue	kidney	ENCFF955EKA	0.9429	49730	Homo sapiens	hg19		Roadmap	ENCODE Processing Pipeline	2013-07-31
1189	A	1189	DNase-seq^tissue^large_intestine^ENCFF033UGB	DNase-seq		tissue	large intestine	ENCFF033UGB	0.9443	67470	Homo sapiens	hg19		Roadmap	ENCODE Processing Pipeline	2013-07-31
1190	A	1190	DNase-seq^tissue^large_intestine^ENCFF047SSX	DNase-seq		tissue	large intestine	ENCFF047SSX	0.9221	79446	Homo sapiens	hg19		Roadmap	ENCODE Processing Pipeline	2013-07-31
1191	A	1191	DNase-seq^tissue^large_intestine^ENCFF054IJX	DNase-seq		tissue	large intestine	ENCFF054IJX	0.856	260489	Homo sapiens	hg19		Roadmap	ENCODE Processing Pipeline	2013-07-31
1192	A	1192	DNase-seq^tissue^large_intestine^ENCFF058ACJ	DNase-seq		tissue	large intestine	ENCFF058ACJ	0.9265	67323	Homo sapiens	hg19		Roadmap	ENCODE Processing Pipeline	2013-07-31
1193	A	1193	DNase-seq^tissue^large_intestine^ENCFF066WIR	DNase-seq		tissue	large intestine	ENCFF066WIR	0.9441	44099	Homo sapiens	hg19		Roadmap	ENCODE Processing Pipeline	2013-07-31
1194	A	1194	DNase-seq^tissue^large_intestine^ENCFF104FUO	DNase-seq		tissue	large intestine	ENCFF104FUO	0.9265	67317	Homo sapiens	hg19		Roadmap	ENCODE Processing Pipeline	2013-07-31
1195	A	1195	DNase-seq^tissue^large_intestine^ENCFF118AXD	DNase-seq		tissue	large intestine	ENCFF118AXD	0.9248	77358	Homo sapiens	hg19		Roadmap	ENCODE Processing Pipeline	2013-07-31
1196	A	1196	DNase-seq^tissue^large_intestine^ENCFF196VQQ	DNase-seq		tissue	large intestine	ENCFF196VQQ	0.9221	78464	Homo sapiens	hg19		Roadmap	ENCODE Processing Pipeline	2013-07-31
1197	A	1197	DNase-seq^tissue^large_intestine^ENCFF203JLT	DNase-seq		tissue	large intestine	ENCFF203JLT	0.9542	47951	Homo sapiens	hg19		Roadmap	ENCODE Processing Pipeline	2013-07-31
1198	A	1198	DNase-seq^tissue^large_intestine^ENCFF207QQA	DNase-seq		tissue	large intestine	ENCFF207QQA	0.9476	51009	Homo sapiens	hg19		Roadmap	ENCODE Processing Pipeline	2013-07-31
1199	A	1199	DNase-seq^tissue^large_intestine^ENCFF276FKY	DNase-seq		tissue	large intestine	ENCFF276FKY	0.856	260512	Homo sapiens	hg19		Roadmap	ENCODE Processing Pipeline	2013-07-31
1200	A	1200	DNase-seq^tissue^large_intestine^ENCFF292QIX	DNase-seq		tissue	large intestine	ENCFF292QIX	0.9221	78450	Homo sapiens	hg19		Roadmap	ENCODE Processing Pipeline	2013-07-31
1201	A	1201	DNase-seq^tissue^large_intestine^ENCFF318JGR	DNase-seq		tissue	large intestine	ENCFF318JGR	0.9444	65120	Homo sapiens	hg19		Roadmap	ENCODE Processing Pipeline	2013-07-31
1202	A	1202	DNase-seq^tissue^large_intestine^ENCFF318YXS	DNase-seq		tissue	large intestine	ENCFF318YXS	0.9224	62831	Homo sapiens	hg19		Roadmap	ENCODE Processing Pipeline	2013-07-31
1203	A	1203	DNase-seq^tissue^large_intestine^ENCFF413NVW	DNase-seq		tissue	large intestine	ENCFF413NVW	0.9441	44103	Homo sapiens	hg19		Roadmap	ENCODE Processing Pipeline	2013-07-31
1204	A	1204	DNase-seq^tissue^large_intestine^ENCFF416JUZ	DNase-seq		tissue	large intestine	ENCFF416JUZ	0.9521	44096	Homo sapiens	hg19		Roadmap	ENCODE Processing Pipeline	2013-07-31
1205	A	1205	DNase-seq^tissue^large_intestine^ENCFF423BJZ	DNase-seq		tissue	large intestine	ENCFF423BJZ	0.9458	50894	Homo sapiens	hg19		Roadmap	ENCODE Processing Pipeline	2013-07-31
1206	A	1206	DNase-seq^tissue^large_intestine^ENCFF494EIC	DNase-seq		tissue	large intestine	ENCFF494EIC	0.9433	66796	Homo sapiens	hg19		Roadmap	ENCODE Processing Pipeline	2013-07-31
1207	A	1207	DNase-seq^tissue^large_intestine^ENCFF500AZS	DNase-seq		tissue	large intestine	ENCFF500AZS	0.9257	94356	Homo sapiens	hg19		Roadmap	ENCODE Processing Pipeline	2013-07-31
1208	A	1208	DNase-seq^tissue^large_intestine^ENCFF523ZGF	DNase-seq		tissue	large intestine	ENCFF523ZGF	0.9458	50902	Homo sapiens	hg19		Roadmap	ENCODE Processing Pipeline	2013-07-31
1209	A	1209	DNase-seq^tissue^large_intestine^ENCFF537THG	DNase-seq		tissue	large intestine	ENCFF537THG	0.9265	84662	Homo sapiens	hg19		Roadmap	ENCODE Processing Pipeline	2013-07-31
1210	A	1210	DNase-seq^tissue^large_intestine^ENCFF539JKS	DNase-seq		tissue	large intestine	ENCFF539JKS	0.957	48337	Homo sapiens	hg19		Roadmap	ENCODE Processing Pipeline	2013-07-31
1211	A	1211	DNase-seq^tissue^large_intestine^ENCFF555ZGP	DNase-seq		tissue	large intestine	ENCFF555ZGP	0.9258	94369	Homo sapiens	hg19		Roadmap	ENCODE Processing Pipeline	2013-07-31
1212	A	1212	DNase-seq^tissue^large_intestine^ENCFF601ZWO	DNase-seq		tissue	large intestine	ENCFF601ZWO	0.9247	76725	Homo sapiens	hg19		Roadmap	ENCODE Processing Pipeline	2013-07-31
1213	A	1213	DNase-seq^tissue^large_intestine^ENCFF605QDV	DNase-seq		tissue	large intestine	ENCFF605QDV	0.8898	146000	Homo sapiens	hg19		Roadmap	ENCODE Processing Pipeline	2013-07-31
1214	A	1214	DNase-seq^tissue^large_intestine^ENCFF663DTX	DNase-seq		tissue	large intestine	ENCFF663DTX	0.9247	76730	Homo sapiens	hg19		Roadmap	ENCODE Processing Pipeline	2013-07-31
1215	A	1215	DNase-seq^tissue^large_intestine^ENCFF679HWR	DNase-seq		tissue	large intestine	ENCFF679HWR	0.9241	83618	Homo sapiens	hg19		Roadmap	ENCODE Processing Pipeline	2013-07-31
1216	A	1216	DNase-seq^tissue^large_intestine^ENCFF794IVB	DNase-seq		tissue	large intestine	ENCFF794IVB	0.9542	47957	Homo sapiens	hg19		Roadmap	ENCODE Processing Pipeline	2013-07-31
1217	A	1217	DNase-seq^tissue^large_intestine^ENCFF803XNU	DNase-seq		tissue	large intestine	ENCFF803XNU	0.9444	65352	Homo sapiens	hg19		Roadmap	ENCODE Processing Pipeline	2013-07-31
1218	A	1218	DNase-seq^tissue^large_intestine^ENCFF805JKJ	DNase-seq		tissue	large intestine	ENCFF805JKJ	0.9224	62838	Homo sapiens	hg19		Roadmap	ENCODE Processing Pipeline	2013-07-31
1219	A	1219	DNase-seq^tissue^large_intestine^ENCFF806JNR	DNase-seq		tissue	large intestine	ENCFF806JNR	0.9456	44291	Homo sapiens	hg19		Roadmap	ENCODE Processing Pipeline	2013-07-31
1220	A	1220	DNase-seq^tissue^large_intestine^ENCFF807DWK	DNase-seq		tissue	large intestine	ENCFF807DWK	0.8816	200463	Homo sapiens	hg19		Roadmap	ENCODE Processing Pipeline	2013-07-31
1221	A	1221	DNase-seq^tissue^large_intestine^ENCFF811USD	DNase-seq		tissue	large intestine	ENCFF811USD	0.9444	65363	Homo sapiens	hg19		Roadmap	ENCODE Processing Pipeline	2013-07-31
1222	A	1222	DNase-seq^tissue^large_intestine^ENCFF852TKL	DNase-seq		tissue	large intestine	ENCFF852TKL	0.9257	95311	Homo sapiens	hg19		Roadmap	ENCODE Processing Pipeline	2013-07-31
1223	A	1223	DNase-seq^tissue^large_intestine^ENCFF857RHW	DNase-seq		tissue	large intestine	ENCFF857RHW	0.9521	44091	Homo sapiens	hg19		Roadmap	ENCODE Processing Pipeline	2013-07-31
1224	A	1224	DNase-seq^tissue^large_intestine^ENCFF872DCV	DNase-seq		tissue	large intestine	ENCFF872DCV	0.9222	63667	Homo sapiens	hg19		Roadmap	ENCODE Processing Pipeline	2013-07-31
1225	A	1225	DNase-seq^tissue^large_intestine^ENCFF877KLX	DNase-seq		tissue	large intestine	ENCFF877KLX	0.9241	83614	Homo sapiens	hg19		Roadmap	ENCODE Processing Pipeline	2013-07-31
1226	A	1226	DNase-seq^tissue^large_intestine^ENCFF920DDN	DNase-seq		tissue	large intestine	ENCFF920DDN	0.8898	146011	Homo sapiens	hg19		Roadmap	ENCODE Processing Pipeline	2013-07-31
1227	A	1227	DNase-seq^tissue^large_intestine^ENCFF974GLD	DNase-seq		tissue	large intestine	ENCFF974GLD	0.9553	43979	Homo sapiens	hg19		Roadmap	ENCODE Processing Pipeline	2013-07-31
1228	A	1228	DNase-seq^tissue^large_intestine^ENCFF983IBW	DNase-seq		tissue	large intestine	ENCFF983IBW	0.929	67588	Homo sapiens	hg19		Roadmap	ENCODE Processing Pipeline	2013-07-31
1229	A	1229	DNase-seq^tissue^large_intestine^ENCFF986VDP	DNase-seq		tissue	large intestine	ENCFF986VDP	0.9432	66785	Homo sapiens	hg19		Roadmap	ENCODE Processing Pipeline	2013-07-31
1230	A	1230	DNase-seq^tissue^large_intestine^ENCFF989JGF	DNase-seq		tissue	large intestine	ENCFF989JGF	0.8873	147172	Homo sapiens	hg19		Roadmap	ENCODE Processing Pipeline	2013-07-31
1231	A	1231	DNase-seq^tissue^left_kidney^ENCFF095QAG	DNase-seq		tissue	left kidney	ENCFF095QAG	0.955	48264	Homo sapiens	hg19		Roadmap	ENCODE Processing Pipeline	2013-07-31
1232	A	1232	DNase-seq^tissue^left_kidney^ENCFF156GSY	DNase-seq		tissue	left kidney	ENCFF156GSY	0.9404	87635	Homo sapiens	hg19		Roadmap	ENCODE Processing Pipeline	2013-07-31
1233	A	1233	DNase-seq^tissue^left_kidney^ENCFF200RYP	DNase-seq		tissue	left kidney	ENCFF200RYP	0.9533	53780	Homo sapiens	hg19		Roadmap	ENCODE Processing Pipeline	2013-07-31
1234	A	1234	DNase-seq^tissue^left_kidney^ENCFF242XKH	DNase-seq		tissue	left kidney	ENCFF242XKH	0.9554	51660	Homo sapiens	hg19		Roadmap	ENCODE Processing Pipeline	2013-07-31
1235	A	1235	DNase-seq^tissue^left_kidney^ENCFF246DEW	DNase-seq		tissue	left kidney	ENCFF246DEW	0.9204	115571	Homo sapiens	hg19		Roadmap	ENCODE Processing Pipeline	2013-07-31
1236	A	1236	DNase-seq^tissue^left_kidney^ENCFF311ACF	DNase-seq		tissue	left kidney	ENCFF311ACF	0.9583	53637	Homo sapiens	hg19		Roadmap	ENCODE Processing Pipeline	2013-07-31
1237	A	1237	DNase-seq^tissue^left_kidney^ENCFF312KVV	DNase-seq		tissue	left kidney	ENCFF312KVV	0.9329	95444	Homo sapiens	hg19		Roadmap	ENCODE Processing Pipeline	2013-07-31
1238	A	1238	DNase-seq^tissue^left_kidney^ENCFF360YZY	DNase-seq		tissue	left kidney	ENCFF360YZY	0.9512	52671	Homo sapiens	hg19		Roadmap	ENCODE Processing Pipeline	2013-07-31
1239	A	1239	DNase-seq^tissue^left_kidney^ENCFF404WEO	DNase-seq		tissue	left kidney	ENCFF404WEO	0.9342	94892	Homo sapiens	hg19		Roadmap	ENCODE Processing Pipeline	2013-07-31
1240	A	1240	DNase-seq^tissue^left_kidney^ENCFF473ELQ	DNase-seq		tissue	left kidney	ENCFF473ELQ	0.9218	112303	Homo sapiens	hg19		Roadmap	ENCODE Processing Pipeline	2013-07-31
1241	A	1241	DNase-seq^tissue^left_kidney^ENCFF476LDM	DNase-seq		tissue	left kidney	ENCFF476LDM	0.9183	115962	Homo sapiens	hg19		Roadmap	ENCODE Processing Pipeline	2013-07-31
1242	A	1242	DNase-seq^tissue^left_kidney^ENCFF518IUS	DNase-seq		tissue	left kidney	ENCFF518IUS	0.9234	111957	Homo sapiens	hg19		Roadmap	ENCODE Processing Pipeline	2013-07-31
1243	A	1243	DNase-seq^tissue^left_kidney^ENCFF531XHH	DNase-seq		tissue	left kidney	ENCFF531XHH	0.955	48271	Homo sapiens	hg19		Roadmap	ENCODE Processing Pipeline	2013-07-31
1244	A	1244	DNase-seq^tissue^left_kidney^ENCFF562HRV	DNase-seq		tissue	left kidney	ENCFF562HRV	0.9418	87264	Homo sapiens	hg19		Roadmap	ENCODE Processing Pipeline	2013-07-31
1245	A	1245	DNase-seq^tissue^left_kidney^ENCFF567LLQ	DNase-seq		tissue	left kidney	ENCFF567LLQ	0.9404	87651	Homo sapiens	hg19		Roadmap	ENCODE Processing Pipeline	2013-07-31
1246	A	1246	DNase-seq^tissue^left_kidney^ENCFF614ZJX	DNase-seq		tissue	left kidney	ENCFF614ZJX	0.9218	112318	Homo sapiens	hg19		Roadmap	ENCODE Processing Pipeline	2013-07-31
1247	A	1247	DNase-seq^tissue^left_kidney^ENCFF623POM	DNase-seq		tissue	left kidney	ENCFF623POM	0.9571	47760	Homo sapiens	hg19		Roadmap	ENCODE Processing Pipeline	2013-07-31
1248	A	1248	DNase-seq^tissue^left_kidney^ENCFF629LQR	DNase-seq		tissue	left kidney	ENCFF629LQR	0.9484	54965	Homo sapiens	hg19		Roadmap	ENCODE Processing Pipeline	2013-07-31
1249	A	1249	DNase-seq^tissue^left_kidney^ENCFF662OET	DNase-seq		tissue	left kidney	ENCFF662OET	0.9622	52376	Homo sapiens	hg19		Roadmap	ENCODE Processing Pipeline	2013-07-31
1250	A	1250	DNase-seq^tissue^left_kidney^ENCFF755CVA	DNase-seq		tissue	left kidney	ENCFF755CVA	0.9329	95454	Homo sapiens	hg19		Roadmap	ENCODE Processing Pipeline	2013-07-31
1251	A	1251	DNase-seq^tissue^left_kidney^ENCFF779HDH	DNase-seq		tissue	left kidney	ENCFF779HDH	0.9583	53628	Homo sapiens	hg19		Roadmap	ENCODE Processing Pipeline	2013-07-31
1252	A	1252	DNase-seq^tissue^left_kidney^ENCFF825CIW	DNase-seq		tissue	left kidney	ENCFF825CIW	0.9484	54958	Homo sapiens	hg19		Roadmap	ENCODE Processing Pipeline	2013-07-31
1253	A	1253	DNase-seq^tissue^left_kidney^ENCFF905VNX	DNase-seq		tissue	left kidney	ENCFF905VNX	0.9512	52664	Homo sapiens	hg19		Roadmap	ENCODE Processing Pipeline	2013-07-31
1254	A	1254	DNase-seq^tissue^left_kidney^ENCFF988BMI	DNase-seq		tissue	left kidney	ENCFF988BMI	0.9182	115953	Homo sapiens	hg19		Roadmap	ENCODE Processing Pipeline	2013-07-31
1255	A	1255	DNase-seq^tissue^left_lung^ENCFF010EEN	DNase-seq		tissue	left lung	ENCFF010EEN	0.9154	129258	Homo sapiens	hg19		Roadmap	ENCODE Processing Pipeline	2013-07-31
1256	A	1256	DNase-seq^tissue^left_lung^ENCFF011FIW	DNase-seq		tissue	left lung	ENCFF011FIW	0.9341	76607	Homo sapiens	hg19		Roadmap	ENCODE Processing Pipeline	2013-07-31
1257	A	1257	DNase-seq^tissue^left_lung^ENCFF012XVV	DNase-seq		tissue	left lung	ENCFF012XVV	0.9414	81703	Homo sapiens	hg19		Roadmap	ENCODE Processing Pipeline	2013-07-31
1258	A	1258	DNase-seq^tissue^left_lung^ENCFF037EEA	DNase-seq		tissue	left lung	ENCFF037EEA	0.9365	86976	Homo sapiens	hg19		Roadmap	ENCODE Processing Pipeline	2013-07-31
1259	A	1259	DNase-seq^tissue^left_lung^ENCFF053GCY	DNase-seq		tissue	left lung	ENCFF053GCY	0.918	170253	Homo sapiens	hg19		Roadmap	ENCODE Processing Pipeline	2013-07-31
1260	A	1260	DNase-seq^tissue^left_lung^ENCFF059HII	DNase-seq		tissue	left lung	ENCFF059HII	0.9341	76614	Homo sapiens	hg19		Roadmap	ENCODE Processing Pipeline	2013-07-31
1261	A	1261	DNase-seq^tissue^left_lung^ENCFF100SUV	DNase-seq		tissue	left lung	ENCFF100SUV	0.9172	170834	Homo sapiens	hg19		Roadmap	ENCODE Processing Pipeline	2013-07-31
1262	A	1262	DNase-seq^tissue^left_lung^ENCFF130KKE	DNase-seq		tissue	left lung	ENCFF130KKE	0.9419	85165	Homo sapiens	hg19		Roadmap	ENCODE Processing Pipeline	2013-07-31
1263	A	1263	DNase-seq^tissue^left_lung^ENCFF177TMO	DNase-seq		tissue	left lung	ENCFF177TMO	0.9359	89553	Homo sapiens	hg19		Roadmap	ENCODE Processing Pipeline	2013-07-31
1264	A	1264	DNase-seq^tissue^left_lung^ENCFF182CAL	DNase-seq		tissue	left lung	ENCFF182CAL	0.934	85068	Homo sapiens	hg19		Roadmap	ENCODE Processing Pipeline	2013-07-31
1265	A	1265	DNase-seq^tissue^left_lung^ENCFF213RJV	DNase-seq		tissue	left lung	ENCFF213RJV	0.9322	88209	Homo sapiens	hg19		Roadmap	ENCODE Processing Pipeline	2013-07-31
1266	A	1266	DNase-seq^tissue^left_lung^ENCFF220ATL	DNase-seq		tissue	left lung	ENCFF220ATL	0.944	84539	Homo sapiens	hg19		Roadmap	ENCODE Processing Pipeline	2013-07-31
1267	A	1267	DNase-seq^tissue^left_lung^ENCFF227OWL	DNase-seq		tissue	left lung	ENCFF227OWL	0.928	93099	Homo sapiens	hg19		Roadmap	ENCODE Processing Pipeline	2013-07-31
1268	A	1268	DNase-seq^tissue^left_lung^ENCFF233TRB	DNase-seq		tissue	left lung	ENCFF233TRB	0.9154	129325	Homo sapiens	hg19		Roadmap	ENCODE Processing Pipeline	2013-07-31
1269	A	1269	DNase-seq^tissue^left_lung^ENCFF254WWG	DNase-seq		tissue	left lung	ENCFF254WWG	0.9421	81444	Homo sapiens	hg19		Roadmap	ENCODE Processing Pipeline	2013-07-31
1270	A	1270	DNase-seq^tissue^left_lung^ENCFF289XNF	DNase-seq		tissue	left lung	ENCFF289XNF	0.9172	170861	Homo sapiens	hg19		Roadmap	ENCODE Processing Pipeline	2013-07-31
1271	A	1271	DNase-seq^tissue^left_lung^ENCFF338RTX	DNase-seq		tissue	left lung	ENCFF338RTX	0.932	85640	Homo sapiens	hg19		Roadmap	ENCODE Processing Pipeline	2013-07-31
1272	A	1272	DNase-seq^tissue^left_lung^ENCFF341HAK	DNase-seq		tissue	left lung	ENCFF341HAK	0.9372	99104	Homo sapiens	hg19		Roadmap	ENCODE Processing Pipeline	2013-07-31
1273	A	1273	DNase-seq^tissue^left_lung^ENCFF341KCP	DNase-seq		tissue	left lung	ENCFF341KCP	0.9308	88588	Homo sapiens	hg19		Roadmap	ENCODE Processing Pipeline	2013-07-31
1274	A	1274	DNase-seq^tissue^left_lung^ENCFF364FFR	DNase-seq		tissue	left lung	ENCFF364FFR	0.9419	85153	Homo sapiens	hg19		Roadmap	ENCODE Processing Pipeline	2013-07-31
1275	A	1275	DNase-seq^tissue^left_lung^ENCFF425BBF	DNase-seq		tissue	left lung	ENCFF425BBF	0.9352	89669	Homo sapiens	hg19		Roadmap	ENCODE Processing Pipeline	2013-07-31
1276	A	1276	DNase-seq^tissue^left_lung^ENCFF425FYS	DNase-seq		tissue	left lung	ENCFF425FYS	0.9366	86669	Homo sapiens	hg19		Roadmap	ENCODE Processing Pipeline	2013-07-31
1277	A	1277	DNase-seq^tissue^left_lung^ENCFF473MAD	DNase-seq		tissue	left lung	ENCFF473MAD	0.9164	129026	Homo sapiens	hg19		Roadmap	ENCODE Processing Pipeline	2013-07-31
1278	A	1278	DNase-seq^tissue^left_lung^ENCFF663LIJ	DNase-seq		tissue	left lung	ENCFF663LIJ	0.9352	89689	Homo sapiens	hg19		Roadmap	ENCODE Processing Pipeline	2013-07-31
1279	A	1279	DNase-seq^tissue^left_lung^ENCFF690DRM	DNase-seq		tissue	left lung	ENCFF690DRM	0.9414	81708	Homo sapiens	hg19		Roadmap	ENCODE Processing Pipeline	2013-07-31
1280	A	1280	DNase-seq^tissue^left_lung^ENCFF794AMB	DNase-seq		tissue	left lung	ENCFF794AMB	0.9309	88597	Homo sapiens	hg19		Roadmap	ENCODE Processing Pipeline	2013-07-31
1281	A	1281	DNase-seq^tissue^left_lung^ENCFF800AAI	DNase-seq		tissue	left lung	ENCFF800AAI	0.9293	92513	Homo sapiens	hg19		Roadmap	ENCODE Processing Pipeline	2013-07-31
1282	A	1282	DNase-seq^tissue^left_lung^ENCFF807HKO	DNase-seq		tissue	left lung	ENCFF807HKO	0.9375	76055	Homo sapiens	hg19		Roadmap	ENCODE Processing Pipeline	2013-07-31
1283	A	1283	DNase-seq^tissue^left_lung^ENCFF827RCC	DNase-seq		tissue	left lung	ENCFF827RCC	0.928	93111	Homo sapiens	hg19		Roadmap	ENCODE Processing Pipeline	2013-07-31
1284	A	1284	DNase-seq^tissue^left_lung^ENCFF837PDZ	DNase-seq		tissue	left lung	ENCFF837PDZ	0.9357	99720	Homo sapiens	hg19		Roadmap	ENCODE Processing Pipeline	2013-07-31
1285	A	1285	DNase-seq^tissue^left_lung^ENCFF945DQY	DNase-seq		tissue	left lung	ENCFF945DQY	0.9357	99728	Homo sapiens	hg19		Roadmap	ENCODE Processing Pipeline	2013-07-31
1286	A	1286	DNase-seq^tissue^left_lung^ENCFF986LLS	DNase-seq		tissue	left lung	ENCFF986LLS	0.9365	86989	Homo sapiens	hg19		Roadmap	ENCODE Processing Pipeline	2013-07-31
1287	A	1287	DNase-seq^tissue^left_lung^ENCFF986ZJB	DNase-seq		tissue	left lung	ENCFF986ZJB	0.932	85648	Homo sapiens	hg19		Roadmap	ENCODE Processing Pipeline	2013-07-31
1288	A	1288	DNase-seq^tissue^left_renal_cortex_interstitium^ENCFF052IIY	DNase-seq		tissue	left renal cortex interstitium	ENCFF052IIY	0.9428	66129	Homo sapiens	hg19		Roadmap	ENCODE Processing Pipeline	2013-07-31
1289	A	1289	DNase-seq^tissue^left_renal_cortex_interstitium^ENCFF206SZY	DNase-seq		tissue	left renal cortex interstitium	ENCFF206SZY	0.931	87390	Homo sapiens	hg19		Roadmap	ENCODE Processing Pipeline	2013-07-31
1290	A	1290	DNase-seq^tissue^left_renal_cortex_interstitium^ENCFF307XDO	DNase-seq		tissue	left renal cortex interstitium	ENCFF307XDO	0.9402	67017	Homo sapiens	hg19		Roadmap	ENCODE Processing Pipeline	2013-07-31
1291	A	1291	DNase-seq^tissue^left_renal_cortex_interstitium^ENCFF323LQF	DNase-seq		tissue	left renal cortex interstitium	ENCFF323LQF	0.9357	52307	Homo sapiens	hg19		Roadmap	ENCODE Processing Pipeline	2013-07-31
1292	A	1292	DNase-seq^tissue^left_renal_cortex_interstitium^ENCFF354ROB	DNase-seq		tissue	left renal cortex interstitium	ENCFF354ROB	0.9542	47644	Homo sapiens	hg19		Roadmap	ENCODE Processing Pipeline	2013-07-31
1293	A	1293	DNase-seq^tissue^left_renal_cortex_interstitium^ENCFF531SWI	DNase-seq		tissue	left renal cortex interstitium	ENCFF531SWI	0.9542	47658	Homo sapiens	hg19		Roadmap	ENCODE Processing Pipeline	2013-07-31
1294	A	1294	DNase-seq^tissue^left_renal_cortex_interstitium^ENCFF590XAP	DNase-seq		tissue	left renal cortex interstitium	ENCFF590XAP	0.9392	51258	Homo sapiens	hg19		Roadmap	ENCODE Processing Pipeline	2013-07-31
1295	A	1295	DNase-seq^tissue^left_renal_cortex_interstitium^ENCFF622RNC	DNase-seq		tissue	left renal cortex interstitium	ENCFF622RNC	0.9331	86978	Homo sapiens	hg19		Roadmap	ENCODE Processing Pipeline	2013-07-31
1296	A	1296	DNase-seq^tissue^left_renal_cortex_interstitium^ENCFF769UXX	DNase-seq		tissue	left renal cortex interstitium	ENCFF769UXX	0.931	87378	Homo sapiens	hg19		Roadmap	ENCODE Processing Pipeline	2013-07-31
1297	A	1297	DNase-seq^tissue^left_renal_cortex_interstitium^ENCFF947VSW	DNase-seq		tissue	left renal cortex interstitium	ENCFF947VSW	0.9357	52312	Homo sapiens	hg19		Roadmap	ENCODE Processing Pipeline	2013-07-31
1298	A	1298	DNase-seq^tissue^left_renal_cortex_interstitium^ENCFF965XXV	DNase-seq		tissue	left renal cortex interstitium	ENCFF965XXV	0.9402	67009	Homo sapiens	hg19		Roadmap	ENCODE Processing Pipeline	2013-07-31
1299	A	1299	DNase-seq^tissue^left_renal_cortex_interstitium^ENCFF986ZJA	DNase-seq		tissue	left renal cortex interstitium	ENCFF986ZJA	0.958	46600	Homo sapiens	hg19		Roadmap	ENCODE Processing Pipeline	2013-07-31
1300	A	1300	DNase-seq^tissue^left_renal_pelvis^ENCFF036XTH	DNase-seq		tissue	left renal pelvis	ENCFF036XTH	0.954	57106	Homo sapiens	hg19		Roadmap	ENCODE Processing Pipeline	2013-07-31
1301	A	1301	DNase-seq^tissue^left_renal_pelvis^ENCFF132BIV	DNase-seq		tissue	left renal pelvis	ENCFF132BIV	0.933	76538	Homo sapiens	hg19		Roadmap	ENCODE Processing Pipeline	2013-07-31
1302	A	1302	DNase-seq^tissue^left_renal_pelvis^ENCFF208EAG	DNase-seq		tissue	left renal pelvis	ENCFF208EAG	0.9477	64886	Homo sapiens	hg19		Roadmap	ENCODE Processing Pipeline	2013-07-31
1303	A	1303	DNase-seq^tissue^left_renal_pelvis^ENCFF271ZJR	DNase-seq		tissue	left renal pelvis	ENCFF271ZJR	0.9495	57929	Homo sapiens	hg19		Roadmap	ENCODE Processing Pipeline	2013-07-31
1304	A	1304	DNase-seq^tissue^left_renal_pelvis^ENCFF276XHO	DNase-seq		tissue	left renal pelvis	ENCFF276XHO	0.9489	52721	Homo sapiens	hg19		Roadmap	ENCODE Processing Pipeline	2013-07-31
1305	A	1305	DNase-seq^tissue^left_renal_pelvis^ENCFF332HNX	DNase-seq		tissue	left renal pelvis	ENCFF332HNX	0.9489	52716	Homo sapiens	hg19		Roadmap	ENCODE Processing Pipeline	2013-07-31
1306	A	1306	DNase-seq^tissue^left_renal_pelvis^ENCFF352EVQ	DNase-seq		tissue	left renal pelvis	ENCFF352EVQ	0.9464	65432	Homo sapiens	hg19		Roadmap	ENCODE Processing Pipeline	2013-07-31
1307	A	1307	DNase-seq^tissue^left_renal_pelvis^ENCFF504EOC	DNase-seq		tissue	left renal pelvis	ENCFF504EOC	0.9495	57941	Homo sapiens	hg19		Roadmap	ENCODE Processing Pipeline	2013-07-31
1308	A	1308	DNase-seq^tissue^left_renal_pelvis^ENCFF651ZLC	DNase-seq		tissue	left renal pelvis	ENCFF651ZLC	0.9528	51776	Homo sapiens	hg19		Roadmap	ENCODE Processing Pipeline	2013-07-31
1309	A	1309	DNase-seq^tissue^left_renal_pelvis^ENCFF666AHJ	DNase-seq		tissue	left renal pelvis	ENCFF666AHJ	0.9464	65425	Homo sapiens	hg19		Roadmap	ENCODE Processing Pipeline	2013-07-31
1310	A	1310	DNase-seq^tissue^left_renal_pelvis^ENCFF782KTL	DNase-seq		tissue	left renal pelvis	ENCFF782KTL	0.9329	76534	Homo sapiens	hg19		Roadmap	ENCODE Processing Pipeline	2013-07-31
1311	A	1311	DNase-seq^tissue^left_renal_pelvis^ENCFF802SNU	DNase-seq		tissue	left renal pelvis	ENCFF802SNU	0.9363	75922	Homo sapiens	hg19		Roadmap	ENCODE Processing Pipeline	2013-07-31
1312	A	1312	DNase-seq^tissue^liver^ENCFF286LYP	DNase-seq		tissue	liver	ENCFF286LYP	0.9191	82569	Homo sapiens	hg19		ENCODE	ENCODE Processing Pipeline	2017-12-13
1313	A	1313	DNase-seq^tissue^liver^ENCFF445OCG	DNase-seq		tissue	liver	ENCFF445OCG	0.8569	153644	Homo sapiens	hg19		ENCODE	ENCODE Processing Pipeline	2017-12-13
1314	A	1314	DNase-seq^tissue^liver^ENCFF504YNM	DNase-seq		tissue	liver	ENCFF504YNM	0.9191	82565	Homo sapiens	hg19		ENCODE	ENCODE Processing Pipeline	2017-12-13
1315	A	1315	DNase-seq^tissue^liver^ENCFF633NUP	DNase-seq		tissue	liver	ENCFF633NUP	0.8569	153701	Homo sapiens	hg19		ENCODE	ENCODE Processing Pipeline	2017-12-13
1316	A	1316	DNase-seq^tissue^lower_leg_skin^ENCFF011JIY	DNase-seq		tissue	lower leg skin	ENCFF011JIY	0.875	134529	Homo sapiens	hg19		ENCODE	ENCODE Processing Pipeline	2017-10-02
1317	A	1317	DNase-seq^tissue^lower_leg_skin^ENCFF139VWG	DNase-seq		tissue	lower leg skin	ENCFF139VWG	0.875	134508	Homo sapiens	hg19		ENCODE	ENCODE Processing Pipeline	2017-10-02
1318	A	1318	DNase-seq^tissue^lung^ENCFF024JBX	DNase-seq		tissue	lung	ENCFF024JBX	0.9363	87909	Homo sapiens	hg19		Roadmap	ENCODE Processing Pipeline	2013-07-31
1319	A	1319	DNase-seq^tissue^lung^ENCFF159AMT	DNase-seq		tissue	lung	ENCFF159AMT	0.9348	85119	Homo sapiens	hg19		Roadmap	ENCODE Processing Pipeline	2013-07-31
1320	A	1320	DNase-seq^tissue^lung^ENCFF169QJZ	DNase-seq		tissue	lung	ENCFF169QJZ	0.9026	172856	Homo sapiens	hg19		ENCODE	ENCODE Processing Pipeline	2015-08-31
1321	A	1321	DNase-seq^tissue^lung^ENCFF203UET	DNase-seq		tissue	lung	ENCFF203UET	0.9216	88182	Homo sapiens	hg19		Roadmap	ENCODE Processing Pipeline	2013-07-31
1322	A	1322	DNase-seq^tissue^lung^ENCFF210WFD	DNase-seq		tissue	lung	ENCFF210WFD	0.9153	112149	Homo sapiens	hg19		Roadmap	ENCODE Processing Pipeline	2013-07-31
1323	A	1323	DNase-seq^tissue^lung^ENCFF230CHA	DNase-seq		tissue	lung	ENCFF230CHA	0.9339	109501	Homo sapiens	hg19		Roadmap	ENCODE Processing Pipeline	2013-07-31
1324	A	1324	DNase-seq^tissue^lung^ENCFF235NPS	DNase-seq		tissue	lung	ENCFF235NPS	0.9351	109186	Homo sapiens	hg19		Roadmap	ENCODE Processing Pipeline	2013-07-31
1325	A	1325	DNase-seq^tissue^lung^ENCFF236JVB	DNase-seq		tissue	lung	ENCFF236JVB	0.8828	325941	Homo sapiens	hg19		Roadmap	ENCODE Processing Pipeline	2013-07-31
1326	A	1326	DNase-seq^tissue^lung^ENCFF238ZFI	DNase-seq		tissue	lung	ENCFF238ZFI	0.9518	58386	Homo sapiens	hg19		Roadmap	ENCODE Processing Pipeline	2013-07-31
1327	A	1327	DNase-seq^tissue^lung^ENCFF243LFH	DNase-seq		tissue	lung	ENCFF243LFH	0.8828	325964	Homo sapiens	hg19		Roadmap	ENCODE Processing Pipeline	2013-07-31
1328	A	1328	DNase-seq^tissue^lung^ENCFF251ZXX	DNase-seq		tissue	lung	ENCFF251ZXX	0.9216	88186	Homo sapiens	hg19		Roadmap	ENCODE Processing Pipeline	2013-07-31
1329	A	1329	DNase-seq^tissue^lung^ENCFF274FLT	DNase-seq		tissue	lung	ENCFF274FLT	0.9508	58687	Homo sapiens	hg19		Roadmap	ENCODE Processing Pipeline	2013-07-31
1330	A	1330	DNase-seq^tissue^lung^ENCFF310YLD	DNase-seq		tissue	lung	ENCFF310YLD	0.8852	257772	Homo sapiens	hg19		ENCODE	ENCODE Processing Pipeline	2016-09-22
1331	A	1331	DNase-seq^tissue^lung^ENCFF326SOJ	DNase-seq		tissue	lung	ENCFF326SOJ	0.9211	138849	Homo sapiens	hg19		ENCODE	ENCODE Processing Pipeline	2016-09-22
1332	A	1332	DNase-seq^tissue^lung^ENCFF354SWE	DNase-seq		tissue	lung	ENCFF354SWE	0.8876	253256	Homo sapiens	hg19		ENCODE	ENCODE Processing Pipeline	2016-09-22
1333	A	1333	DNase-seq^tissue^lung^ENCFF357EZI	DNase-seq		tissue	lung	ENCFF357EZI	0.9151	112079	Homo sapiens	hg19		Roadmap	ENCODE Processing Pipeline	2013-07-31
1334	A	1334	DNase-seq^tissue^lung^ENCFF390FMQ	DNase-seq		tissue	lung	ENCFF390FMQ	0.9379	87692	Homo sapiens	hg19		Roadmap	ENCODE Processing Pipeline	2013-07-31
1335	A	1335	DNase-seq^tissue^lung^ENCFF391BRB	DNase-seq		tissue	lung	ENCFF391BRB	0.9334	85353	Homo sapiens	hg19		Roadmap	ENCODE Processing Pipeline	2013-07-31
1336	A	1336	DNase-seq^tissue^lung^ENCFF403YHM	DNase-seq		tissue	lung	ENCFF403YHM	0.9031	195346	Homo sapiens	hg19		ENCODE	John Stamatoyannopoulos, UW	2016-09-22
1337	A	1337	DNase-seq^tissue^lung^ENCFF409JTM	DNase-seq		tissue	lung	ENCFF409JTM	0.9218	88393	Homo sapiens	hg19		Roadmap	ENCODE Processing Pipeline	2013-07-31
1338	A	1338	DNase-seq^tissue^lung^ENCFF428SDY	DNase-seq		tissue	lung	ENCFF428SDY	0.9315	107102	Homo sapiens	hg19		Roadmap	ENCODE Processing Pipeline	2013-07-31
1339	A	1339	DNase-seq^tissue^lung^ENCFF444TLL	DNase-seq		tissue	lung	ENCFF444TLL	0.9339	109479	Homo sapiens	hg19		Roadmap	ENCODE Processing Pipeline	2013-07-31
1340	A	1340	DNase-seq^tissue^lung^ENCFF461MVJ	DNase-seq		tissue	lung	ENCFF461MVJ	0.9508	58677	Homo sapiens	hg19		Roadmap	ENCODE Processing Pipeline	2013-07-31
1341	A	1341	DNase-seq^tissue^lung^ENCFF468ODG	DNase-seq		tissue	lung	ENCFF468ODG	0.9211	138842	Homo sapiens	hg19		ENCODE	ENCODE Processing Pipeline	2016-09-22
1342	A	1342	DNase-seq^tissue^lung^ENCFF469UMQ	DNase-seq		tissue	lung	ENCFF469UMQ	0.93	107421	Homo sapiens	hg19		Roadmap	ENCODE Processing Pipeline	2013-07-31
1343	A	1343	DNase-seq^tissue^lung^ENCFF470JVG	DNase-seq		tissue	lung	ENCFF470JVG	0.9204	142903	Homo sapiens	hg19		ENCODE	ENCODE Processing Pipeline	2016-09-22
1344	A	1344	DNase-seq^tissue^lung^ENCFF536SRV	DNase-seq		tissue	lung	ENCFF536SRV	0.9066	228340	Homo sapiens	hg19		ENCODE	John Stamatoyannopoulos, UW	2016-09-22
1345	A	1345	DNase-seq^tissue^lung^ENCFF547ZRE	DNase-seq		tissue	lung	ENCFF547ZRE	0.9194	129596	Homo sapiens	hg19		ENCODE	ENCODE Processing Pipeline	2015-08-31
1346	A	1346	DNase-seq^tissue^lung^ENCFF564OAG	DNase-seq		tissue	lung	ENCFF564OAG	0.9378	73797	Homo sapiens	hg19		Roadmap	ENCODE Processing Pipeline	2013-07-31
1347	A	1347	DNase-seq^tissue^lung^ENCFF574LXH	DNase-seq		tissue	lung	ENCFF574LXH	0.8817	326494	Homo sapiens	hg19		Roadmap	ENCODE Processing Pipeline	2013-07-31
1348	A	1348	DNase-seq^tissue^lung^ENCFF605MPK	DNase-seq		tissue	lung	ENCFF605MPK	0.9068	167225	Homo sapiens	hg19		ENCODE	John Stamatoyannopoulos, UW	2015-08-31
1349	A	1349	DNase-seq^tissue^lung^ENCFF625XNX	DNase-seq		tissue	lung	ENCFF625XNX	0.8852	257864	Homo sapiens	hg19		ENCODE	ENCODE Processing Pipeline	2016-09-22
1350	A	1350	DNase-seq^tissue^lung^ENCFF712AKP	DNase-seq		tissue	lung	ENCFF712AKP	0.93	107436	Homo sapiens	hg19		Roadmap	ENCODE Processing Pipeline	2013-07-31
1351	A	1351	DNase-seq^tissue^lung^ENCFF735APJ	DNase-seq		tissue	lung	ENCFF735APJ	0.9364	87921	Homo sapiens	hg19		Roadmap	ENCODE Processing Pipeline	2013-07-31
1352	A	1352	DNase-seq^tissue^lung^ENCFF744LRT	DNase-seq		tissue	lung	ENCFF744LRT	0.9358	74050	Homo sapiens	hg19		Roadmap	ENCODE Processing Pipeline	2013-07-31
1353	A	1353	DNase-seq^tissue^lung^ENCFF745FDQ	DNase-seq		tissue	lung	ENCFF745FDQ	0.9151	112066	Homo sapiens	hg19		Roadmap	ENCODE Processing Pipeline	2013-07-31
1354	A	1354	DNase-seq^tissue^lung^ENCFF796YWP	DNase-seq		tissue	lung	ENCFF796YWP	0.9122	163602	Homo sapiens	hg19		ENCODE	John Stamatoyannopoulos, UW	2015-08-31
1355	A	1355	DNase-seq^tissue^lung^ENCFF800TEG	DNase-seq		tissue	lung	ENCFF800TEG	0.9428	62125	Homo sapiens	hg19		Roadmap	ENCODE Processing Pipeline	2013-07-31
1356	A	1356	DNase-seq^tissue^lung^ENCFF818WPF	DNase-seq		tissue	lung	ENCFF818WPF	0.9426	62167	Homo sapiens	hg19		Roadmap	ENCODE Processing Pipeline	2013-07-31
1357	A	1357	DNase-seq^tissue^lung^ENCFF917VNK	DNase-seq		tissue	lung	ENCFF917VNK	0.9358	74043	Homo sapiens	hg19		Roadmap	ENCODE Processing Pipeline	2013-07-31
1358	A	1358	DNase-seq^tissue^lung^ENCFF971WVS	DNase-seq		tissue	lung	ENCFF971WVS	0.9452	61868	Homo sapiens	hg19		Roadmap	ENCODE Processing Pipeline	2013-07-31
1359	A	1359	DNase-seq^tissue^lung^ENCFF988IWO	DNase-seq		tissue	lung	ENCFF988IWO	0.9334	85347	Homo sapiens	hg19		Roadmap	ENCODE Processing Pipeline	2013-07-31
1360	A	1360	DNase-seq^tissue^muscle_of_arm^ENCFF016XGY	DNase-seq		tissue	muscle of arm	ENCFF016XGY	0.9622	43912	Homo sapiens	hg19		Roadmap	ENCODE Processing Pipeline	2013-07-31
1361	A	1361	DNase-seq^tissue^muscle_of_arm^ENCFF054VNO	DNase-seq		tissue	muscle of arm	ENCFF054VNO	0.9291	135459	Homo sapiens	hg19		Roadmap	ENCODE Processing Pipeline	2013-07-31
1362	A	1362	DNase-seq^tissue^muscle_of_arm^ENCFF099MBG	DNase-seq		tissue	muscle of arm	ENCFF099MBG	0.9287	135665	Homo sapiens	hg19		Roadmap	ENCODE Processing Pipeline	2013-07-31
1363	A	1363	DNase-seq^tissue^muscle_of_arm^ENCFF110SZL	DNase-seq		tissue	muscle of arm	ENCFF110SZL	0.9507	62233	Homo sapiens	hg19		Roadmap	ENCODE Processing Pipeline	2013-07-31
1364	A	1364	DNase-seq^tissue^muscle_of_arm^ENCFF130PYY	DNase-seq		tissue	muscle of arm	ENCFF130PYY	0.9433	77125	Homo sapiens	hg19		Roadmap	ENCODE Processing Pipeline	2013-07-31
1365	A	1365	DNase-seq^tissue^muscle_of_arm^ENCFF134EOH	DNase-seq		tissue	muscle of arm	ENCFF134EOH	0.964	43738	Homo sapiens	hg19		Roadmap	ENCODE Processing Pipeline	2013-07-31
1366	A	1366	DNase-seq^tissue^muscle_of_arm^ENCFF172LKJ	DNase-seq		tissue	muscle of arm	ENCFF172LKJ	0.9544	50534	Homo sapiens	hg19		Roadmap	ENCODE Processing Pipeline	2013-07-31
1367	A	1367	DNase-seq^tissue^muscle_of_arm^ENCFF187FTS	DNase-seq		tissue	muscle of arm	ENCFF187FTS	0.9538	63577	Homo sapiens	hg19		Roadmap	ENCODE Processing Pipeline	2013-07-31
1368	A	1368	DNase-seq^tissue^muscle_of_arm^ENCFF206QUY	DNase-seq		tissue	muscle of arm	ENCFF206QUY	0.9499	85137	Homo sapiens	hg19		Roadmap	ENCODE Processing Pipeline	2013-07-31
1369	A	1369	DNase-seq^tissue^muscle_of_arm^ENCFF227CMU	DNase-seq		tissue	muscle of arm	ENCFF227CMU	0.9484	62959	Homo sapiens	hg19		Roadmap	ENCODE Processing Pipeline	2013-07-31
1370	A	1370	DNase-seq^tissue^muscle_of_arm^ENCFF248MCU	DNase-seq		tissue	muscle of arm	ENCFF248MCU	0.9444	76892	Homo sapiens	hg19		Roadmap	ENCODE Processing Pipeline	2013-07-31
1371	A	1371	DNase-seq^tissue^muscle_of_arm^ENCFF307VFD	DNase-seq		tissue	muscle of arm	ENCFF307VFD	0.9439	90598	Homo sapiens	hg19		Roadmap	ENCODE Processing Pipeline	2013-07-31
1372	A	1372	DNase-seq^tissue^muscle_of_arm^ENCFF310RJD	DNase-seq		tissue	muscle of arm	ENCFF310RJD	0.9418	84708	Homo sapiens	hg19		Roadmap	ENCODE Processing Pipeline	2013-07-31
1373	A	1373	DNase-seq^tissue^muscle_of_arm^ENCFF311LCN	DNase-seq		tissue	muscle of arm	ENCFF311LCN	0.957	56883	Homo sapiens	hg19		Roadmap	ENCODE Processing Pipeline	2013-07-31
1374	A	1374	DNase-seq^tissue^muscle_of_arm^ENCFF315TWS	DNase-seq		tissue	muscle of arm	ENCFF315TWS	0.9521	63936	Homo sapiens	hg19		Roadmap	ENCODE Processing Pipeline	2013-07-31
1375	A	1375	DNase-seq^tissue^muscle_of_arm^ENCFF326SSU	DNase-seq		tissue	muscle of arm	ENCFF326SSU	0.9503	85655	Homo sapiens	hg19		Roadmap	ENCODE Processing Pipeline	2013-07-31
1376	A	1376	DNase-seq^tissue^muscle_of_arm^ENCFF332PPZ	DNase-seq		tissue	muscle of arm	ENCFF332PPZ	0.9434	77137	Homo sapiens	hg19		Roadmap	ENCODE Processing Pipeline	2013-07-31
1377	A	1377	DNase-seq^tissue^muscle_of_arm^ENCFF338NUC	DNase-seq		tissue	muscle of arm	ENCFF338NUC	0.9401	84341	Homo sapiens	hg19		Roadmap	ENCODE Processing Pipeline	2013-07-31
1378	A	1378	DNase-seq^tissue^muscle_of_arm^ENCFF355MRH	DNase-seq		tissue	muscle of arm	ENCFF355MRH	0.9503	85642	Homo sapiens	hg19		Roadmap	ENCODE Processing Pipeline	2013-07-31
1379	A	1379	DNase-seq^tissue^muscle_of_arm^ENCFF388DEY	DNase-seq		tissue	muscle of arm	ENCFF388DEY	0.957	56881	Homo sapiens	hg19		Roadmap	ENCODE Processing Pipeline	2013-07-31
1380	A	1380	DNase-seq^tissue^muscle_of_arm^ENCFF434BQJ	DNase-seq		tissue	muscle of arm	ENCFF434BQJ	0.9439	90590	Homo sapiens	hg19		Roadmap	ENCODE Processing Pipeline	2013-07-31
1381	A	1381	DNase-seq^tissue^muscle_of_arm^ENCFF485NAD	DNase-seq		tissue	muscle of arm	ENCFF485NAD	0.9552	60181	Homo sapiens	hg19		Roadmap	ENCODE Processing Pipeline	2013-07-31
1382	A	1382	DNase-seq^tissue^muscle_of_arm^ENCFF489OIN	DNase-seq		tissue	muscle of arm	ENCFF489OIN	0.9453	89835	Homo sapiens	hg19		Roadmap	ENCODE Processing Pipeline	2013-07-31
1383	A	1383	DNase-seq^tissue^muscle_of_arm^ENCFF495XMA	DNase-seq		tissue	muscle of arm	ENCFF495XMA	0.9615	44660	Homo sapiens	hg19		Roadmap	ENCODE Processing Pipeline	2013-07-31
1384	A	1384	DNase-seq^tissue^muscle_of_arm^ENCFF508UQC	DNase-seq		tissue	muscle of arm	ENCFF508UQC	0.9658	44240	Homo sapiens	hg19		Roadmap	ENCODE Processing Pipeline	2013-07-31
1385	A	1385	DNase-seq^tissue^muscle_of_arm^ENCFF512LDK	DNase-seq		tissue	muscle of arm	ENCFF512LDK	0.9425	82537	Homo sapiens	hg19		Roadmap	ENCODE Processing Pipeline	2013-07-31
1386	A	1386	DNase-seq^tissue^muscle_of_arm^ENCFF513LFB	DNase-seq		tissue	muscle of arm	ENCFF513LFB	0.9401	84334	Homo sapiens	hg19		Roadmap	ENCODE Processing Pipeline	2013-07-31
1387	A	1387	DNase-seq^tissue^muscle_of_arm^ENCFF515EMX	DNase-seq		tissue	muscle of arm	ENCFF515EMX	0.9559	49707	Homo sapiens	hg19		Roadmap	ENCODE Processing Pipeline	2013-07-31
1388	A	1388	DNase-seq^tissue^muscle_of_arm^ENCFF520FBI	DNase-seq		tissue	muscle of arm	ENCFF520FBI	0.9404	84768	Homo sapiens	hg19		Roadmap	ENCODE Processing Pipeline	2013-07-31
1389	A	1389	DNase-seq^tissue^muscle_of_arm^ENCFF523TKA	DNase-seq		tissue	muscle of arm	ENCFF523TKA	0.9616	44669	Homo sapiens	hg19		Roadmap	ENCODE Processing Pipeline	2013-07-31
1390	A	1390	DNase-seq^tissue^muscle_of_arm^ENCFF583SXE	DNase-seq		tissue	muscle of arm	ENCFF583SXE	0.943	82597	Homo sapiens	hg19		Roadmap	ENCODE Processing Pipeline	2013-07-31
1391	A	1391	DNase-seq^tissue^muscle_of_arm^ENCFF588SBI	DNase-seq		tissue	muscle of arm	ENCFF588SBI	0.9652	44735	Homo sapiens	hg19		Roadmap	ENCODE Processing Pipeline	2013-07-31
1392	A	1392	DNase-seq^tissue^muscle_of_arm^ENCFF611CTG	DNase-seq		tissue	muscle of arm	ENCFF611CTG	0.948	69506	Homo sapiens	hg19		Roadmap	ENCODE Processing Pipeline	2013-07-31
1393	A	1393	DNase-seq^tissue^muscle_of_arm^ENCFF617SLR	DNase-seq		tissue	muscle of arm	ENCFF617SLR	0.9486	69244	Homo sapiens	hg19		Roadmap	ENCODE Processing Pipeline	2013-07-31
1394	A	1394	DNase-seq^tissue^muscle_of_arm^ENCFF621YFD	DNase-seq		tissue	muscle of arm	ENCFF621YFD	0.9287	135612	Homo sapiens	hg19		Roadmap	ENCODE Processing Pipeline	2013-07-31
1395	A	1395	DNase-seq^tissue^muscle_of_arm^ENCFF696ZBX	DNase-seq		tissue	muscle of arm	ENCFF696ZBX	0.9523	60666	Homo sapiens	hg19		Roadmap	ENCODE Processing Pipeline	2013-07-31
1396	A	1396	DNase-seq^tissue^muscle_of_arm^ENCFF711VFJ	DNase-seq		tissue	muscle of arm	ENCFF711VFJ	0.9484	62974	Homo sapiens	hg19		Roadmap	ENCODE Processing Pipeline	2013-07-31
1397	A	1397	DNase-seq^tissue^muscle_of_arm^ENCFF715BDS	DNase-seq		tissue	muscle of arm	ENCFF715BDS	0.9404	84777	Homo sapiens	hg19		Roadmap	ENCODE Processing Pipeline	2013-07-31
1398	A	1398	DNase-seq^tissue^muscle_of_arm^ENCFF798GBT	DNase-seq		tissue	muscle of arm	ENCFF798GBT	0.9544	50528	Homo sapiens	hg19		Roadmap	ENCODE Processing Pipeline	2013-07-31
1399	A	1399	DNase-seq^tissue^muscle_of_arm^ENCFF802PVJ	DNase-seq		tissue	muscle of arm	ENCFF802PVJ	0.9625	44492	Homo sapiens	hg19		Roadmap	ENCODE Processing Pipeline	2013-07-31
1400	A	1400	DNase-seq^tissue^muscle_of_arm^ENCFF831AAQ	DNase-seq		tissue	muscle of arm	ENCFF831AAQ	0.948	69498	Homo sapiens	hg19		Roadmap	ENCODE Processing Pipeline	2013-07-31
1401	A	1401	DNase-seq^tissue^muscle_of_arm^ENCFF837KHA	DNase-seq		tissue	muscle of arm	ENCFF837KHA	0.9426	82541	Homo sapiens	hg19		Roadmap	ENCODE Processing Pipeline	2013-07-31
1402	A	1402	DNase-seq^tissue^muscle_of_arm^ENCFF852IEJ	DNase-seq		tissue	muscle of arm	ENCFF852IEJ	0.9436	82344	Homo sapiens	hg19		Roadmap	ENCODE Processing Pipeline	2013-07-31
1403	A	1403	DNase-seq^tissue^muscle_of_arm^ENCFF888NOP	DNase-seq		tissue	muscle of arm	ENCFF888NOP	0.9625	44498	Homo sapiens	hg19		Roadmap	ENCODE Processing Pipeline	2013-07-31
1404	A	1404	DNase-seq^tissue^muscle_of_arm^ENCFF948QHW	DNase-seq		tissue	muscle of arm	ENCFF948QHW	0.9652	44720	Homo sapiens	hg19		Roadmap	ENCODE Processing Pipeline	2013-07-31
1405	A	1405	DNase-seq^tissue^muscle_of_arm^ENCFF970CEY	DNase-seq		tissue	muscle of arm	ENCFF970CEY	0.9595	56360	Homo sapiens	hg19		Roadmap	ENCODE Processing Pipeline	2013-07-31
1406	A	1406	DNase-seq^tissue^muscle_of_arm^ENCFF991WDM	DNase-seq		tissue	muscle of arm	ENCFF991WDM	0.9521	63943	Homo sapiens	hg19		Roadmap	ENCODE Processing Pipeline	2013-07-31
1407	A	1407	DNase-seq^tissue^muscle_of_arm^ENCFF996VLV	DNase-seq		tissue	muscle of arm	ENCFF996VLV	0.9523	60671	Homo sapiens	hg19		Roadmap	ENCODE Processing Pipeline	2013-07-31
1408	A	1408	DNase-seq^tissue^muscle_of_back^ENCFF006GNP	DNase-seq		tissue	muscle of back	ENCFF006GNP	0.9541	52986	Homo sapiens	hg19		Roadmap	ENCODE Processing Pipeline	2013-07-31
1409	A	1409	DNase-seq^tissue^muscle_of_back^ENCFF019PZF	DNase-seq		tissue	muscle of back	ENCFF019PZF	0.943	90595	Homo sapiens	hg19		Roadmap	ENCODE Processing Pipeline	2013-07-31
1410	A	1410	DNase-seq^tissue^muscle_of_back^ENCFF079FQJ	DNase-seq		tissue	muscle of back	ENCFF079FQJ	0.9272	148330	Homo sapiens	hg19		Roadmap	ENCODE Processing Pipeline	2013-07-31
1411	A	1411	DNase-seq^tissue^muscle_of_back^ENCFF081UUE	DNase-seq		tissue	muscle of back	ENCFF081UUE	0.9438	73403	Homo sapiens	hg19		Roadmap	ENCODE Processing Pipeline	2013-07-31
1412	A	1412	DNase-seq^tissue^muscle_of_back^ENCFF113VXK	DNase-seq		tissue	muscle of back	ENCFF113VXK	0.9433	92942	Homo sapiens	hg19		Roadmap	ENCODE Processing Pipeline	2013-07-31
1413	A	1413	DNase-seq^tissue^muscle_of_back^ENCFF122HLI	DNase-seq		tissue	muscle of back	ENCFF122HLI	0.8774	289721	Homo sapiens	hg19		Roadmap	ENCODE Processing Pipeline	2013-07-31
1414	A	1414	DNase-seq^tissue^muscle_of_back^ENCFF171JLD	DNase-seq		tissue	muscle of back	ENCFF171JLD	0.9529	53881	Homo sapiens	hg19		Roadmap	ENCODE Processing Pipeline	2013-07-31
1415	A	1415	DNase-seq^tissue^muscle_of_back^ENCFF182PTE	DNase-seq		tissue	muscle of back	ENCFF182PTE	0.9509	74924	Homo sapiens	hg19		Roadmap	ENCODE Processing Pipeline	2013-07-31
1416	A	1416	DNase-seq^tissue^muscle_of_back^ENCFF191JLB	DNase-seq		tissue	muscle of back	ENCFF191JLB	0.9534	55383	Homo sapiens	hg19		Roadmap	ENCODE Processing Pipeline	2013-07-31
1417	A	1417	DNase-seq^tissue^muscle_of_back^ENCFF194JND	DNase-seq		tissue	muscle of back	ENCFF194JND	0.9285	147925	Homo sapiens	hg19		Roadmap	ENCODE Processing Pipeline	2013-07-31
1418	A	1418	DNase-seq^tissue^muscle_of_back^ENCFF241TEF	DNase-seq		tissue	muscle of back	ENCFF241TEF	0.9545	54533	Homo sapiens	hg19		Roadmap	ENCODE Processing Pipeline	2013-07-31
1419	A	1419	DNase-seq^tissue^muscle_of_back^ENCFF243YZS	DNase-seq		tissue	muscle of back	ENCFF243YZS	0.9441	90269	Homo sapiens	hg19		Roadmap	ENCODE Processing Pipeline	2013-07-31
1420	A	1420	DNase-seq^tissue^muscle_of_back^ENCFF258LMH	DNase-seq		tissue	muscle of back	ENCFF258LMH	0.8853	283587	Homo sapiens	hg19		Roadmap	ENCODE Processing Pipeline	2013-07-31
1421	A	1421	DNase-seq^tissue^muscle_of_back^ENCFF261BTV	DNase-seq		tissue	muscle of back	ENCFF261BTV	0.9529	53445	Homo sapiens	hg19		Roadmap	ENCODE Processing Pipeline	2013-07-31
1422	A	1422	DNase-seq^tissue^muscle_of_back^ENCFF261CWP	DNase-seq		tissue	muscle of back	ENCFF261CWP	0.9422	93759	Homo sapiens	hg19		Roadmap	ENCODE Processing Pipeline	2013-07-31
1423	A	1423	DNase-seq^tissue^muscle_of_back^ENCFF266ADI	DNase-seq		tissue	muscle of back	ENCFF266ADI	0.9498	61429	Homo sapiens	hg19		Roadmap	ENCODE Processing Pipeline	2013-07-31
1424	A	1424	DNase-seq^tissue^muscle_of_back^ENCFF274QOY	DNase-seq		tissue	muscle of back	ENCFF274QOY	0.9534	55375	Homo sapiens	hg19		Roadmap	ENCODE Processing Pipeline	2013-07-31
1425	A	1425	DNase-seq^tissue^muscle_of_back^ENCFF284MUO	DNase-seq		tissue	muscle of back	ENCFF284MUO	0.9422	93774	Homo sapiens	hg19		Roadmap	ENCODE Processing Pipeline	2013-07-31
1426	A	1426	DNase-seq^tissue^muscle_of_back^ENCFF284QST	DNase-seq		tissue	muscle of back	ENCFF284QST	0.9435	90655	Homo sapiens	hg19		Roadmap	ENCODE Processing Pipeline	2013-07-31
1427	A	1427	DNase-seq^tissue^muscle_of_back^ENCFF306UIG	DNase-seq		tissue	muscle of back	ENCFF306UIG	0.9465	76066	Homo sapiens	hg19		Roadmap	ENCODE Processing Pipeline	2013-07-31
1428	A	1428	DNase-seq^tissue^muscle_of_back^ENCFF317QQX	DNase-seq		tissue	muscle of back	ENCFF317QQX	0.9518	74211	Homo sapiens	hg19		Roadmap	ENCODE Processing Pipeline	2013-07-31
1429	A	1429	DNase-seq^tissue^muscle_of_back^ENCFF338PHE	DNase-seq		tissue	muscle of back	ENCFF338PHE	0.9529	53439	Homo sapiens	hg19		Roadmap	ENCODE Processing Pipeline	2013-07-31
1430	A	1430	DNase-seq^tissue^muscle_of_back^ENCFF346DVN	DNase-seq		tissue	muscle of back	ENCFF346DVN	0.948	61792	Homo sapiens	hg19		Roadmap	ENCODE Processing Pipeline	2013-07-31
1431	A	1431	DNase-seq^tissue^muscle_of_back^ENCFF346XDJ	DNase-seq		tissue	muscle of back	ENCFF346XDJ	0.9455	72851	Homo sapiens	hg19		Roadmap	ENCODE Processing Pipeline	2013-07-31
1432	A	1432	DNase-seq^tissue^muscle_of_back^ENCFF355JBS	DNase-seq		tissue	muscle of back	ENCFF355JBS	0.9272	148338	Homo sapiens	hg19		Roadmap	ENCODE Processing Pipeline	2013-07-31
1433	A	1433	DNase-seq^tissue^muscle_of_back^ENCFF373OQQ	DNase-seq		tissue	muscle of back	ENCFF373OQQ	0.9543	53271	Homo sapiens	hg19		Roadmap	ENCODE Processing Pipeline	2013-07-31
1434	A	1434	DNase-seq^tissue^muscle_of_back^ENCFF397QTB	DNase-seq		tissue	muscle of back	ENCFF397QTB	0.9235	161765	Homo sapiens	hg19		Roadmap	ENCODE Processing Pipeline	2013-07-31
1435	A	1435	DNase-seq^tissue^muscle_of_back^ENCFF414BFO	DNase-seq		tissue	muscle of back	ENCFF414BFO	0.9447	76448	Homo sapiens	hg19		Roadmap	ENCODE Processing Pipeline	2013-07-31
1436	A	1436	DNase-seq^tissue^muscle_of_back^ENCFF454ASD	DNase-seq		tissue	muscle of back	ENCFF454ASD	0.9529	53872	Homo sapiens	hg19		Roadmap	ENCODE Processing Pipeline	2013-07-31
1437	A	1437	DNase-seq^tissue^muscle_of_back^ENCFF454NTN	DNase-seq		tissue	muscle of back	ENCFF454NTN	0.9235	161699	Homo sapiens	hg19		Roadmap	ENCODE Processing Pipeline	2013-07-31
1438	A	1438	DNase-seq^tissue^muscle_of_back^ENCFF457HPK	DNase-seq		tissue	muscle of back	ENCFF457HPK	0.9438	73395	Homo sapiens	hg19		Roadmap	ENCODE Processing Pipeline	2013-07-31
1439	A	1439	DNase-seq^tissue^muscle_of_back^ENCFF474MZJ	DNase-seq		tissue	muscle of back	ENCFF474MZJ	0.948	61796	Homo sapiens	hg19		Roadmap	ENCODE Processing Pipeline	2013-07-31
1440	A	1440	DNase-seq^tissue^muscle_of_back^ENCFF527JGW	DNase-seq		tissue	muscle of back	ENCFF527JGW	0.9457	63354	Homo sapiens	hg19		Roadmap	ENCODE Processing Pipeline	2013-07-31
1441	A	1441	DNase-seq^tissue^muscle_of_back^ENCFF540HZS	DNase-seq		tissue	muscle of back	ENCFF540HZS	0.9457	63359	Homo sapiens	hg19		Roadmap	ENCODE Processing Pipeline	2013-07-31
1442	A	1442	DNase-seq^tissue^muscle_of_back^ENCFF571GTC	DNase-seq		tissue	muscle of back	ENCFF571GTC	0.9463	62514	Homo sapiens	hg19		Roadmap	ENCODE Processing Pipeline	2013-07-31
1443	A	1443	DNase-seq^tissue^muscle_of_back^ENCFF583HUF	DNase-seq		tissue	muscle of back	ENCFF583HUF	0.9509	74937	Homo sapiens	hg19		Roadmap	ENCODE Processing Pipeline	2013-07-31
1444	A	1444	DNase-seq^tissue^muscle_of_back^ENCFF699QSY	DNase-seq		tissue	muscle of back	ENCFF699QSY	0.9428	91357	Homo sapiens	hg19		Roadmap	ENCODE Processing Pipeline	2013-07-31
1445	A	1445	DNase-seq^tissue^muscle_of_back^ENCFF706NZB	DNase-seq		tissue	muscle of back	ENCFF706NZB	0.9436	90644	Homo sapiens	hg19		Roadmap	ENCODE Processing Pipeline	2013-07-31
1446	A	1446	DNase-seq^tissue^muscle_of_back^ENCFF728VKA	DNase-seq		tissue	muscle of back	ENCFF728VKA	0.9446	76435	Homo sapiens	hg19		Roadmap	ENCODE Processing Pipeline	2013-07-31
1447	A	1447	DNase-seq^tissue^muscle_of_back^ENCFF753IAY	DNase-seq		tissue	muscle of back	ENCFF753IAY	0.944	90898	Homo sapiens	hg19		Roadmap	ENCODE Processing Pipeline	2013-07-31
1448	A	1448	DNase-seq^tissue^muscle_of_back^ENCFF785PSO	DNase-seq		tissue	muscle of back	ENCFF785PSO	0.8853	283629	Homo sapiens	hg19		Roadmap	ENCODE Processing Pipeline	2013-07-31
1449	A	1449	DNase-seq^tissue^muscle_of_back^ENCFF797QID	DNase-seq		tissue	muscle of back	ENCFF797QID	0.9428	91367	Homo sapiens	hg19		Roadmap	ENCODE Processing Pipeline	2013-07-31
1450	A	1450	DNase-seq^tissue^muscle_of_back^ENCFF808AWD	DNase-seq		tissue	muscle of back	ENCFF808AWD	0.9437	90225	Homo sapiens	hg19		Roadmap	ENCODE Processing Pipeline	2013-07-31
1451	A	1451	DNase-seq^tissue^muscle_of_back^ENCFF847WTW	DNase-seq		tissue	muscle of back	ENCFF847WTW	0.943	90606	Homo sapiens	hg19		Roadmap	ENCODE Processing Pipeline	2013-07-31
1452	A	1452	DNase-seq^tissue^muscle_of_back^ENCFF878HUC	DNase-seq		tissue	muscle of back	ENCFF878HUC	0.9242	162195	Homo sapiens	hg19		Roadmap	ENCODE Processing Pipeline	2013-07-31
1453	A	1453	DNase-seq^tissue^muscle_of_leg^ENCFF020LII	DNase-seq		tissue	muscle of leg	ENCFF020LII	0.9448	61934	Homo sapiens	hg19		Roadmap	ENCODE Processing Pipeline	2013-07-31
1454	A	1454	DNase-seq^tissue^muscle_of_leg^ENCFF021TGH	DNase-seq		tissue	muscle of leg	ENCFF021TGH	0.9453	61068	Homo sapiens	hg19		Roadmap	ENCODE Processing Pipeline	2013-07-31
1455	A	1455	DNase-seq^tissue^muscle_of_leg^ENCFF039KHZ	DNase-seq		tissue	muscle of leg	ENCFF039KHZ	0.9479	79642	Homo sapiens	hg19		Roadmap	ENCODE Processing Pipeline	2013-07-31
1456	A	1456	DNase-seq^tissue^muscle_of_leg^ENCFF116WYF	DNase-seq		tissue	muscle of leg	ENCFF116WYF	0.9466	52170	Homo sapiens	hg19		Roadmap	ENCODE Processing Pipeline	2013-07-31
1457	A	1457	DNase-seq^tissue^muscle_of_leg^ENCFF134XVA	DNase-seq		tissue	muscle of leg	ENCFF134XVA	0.9384	86789	Homo sapiens	hg19		Roadmap	ENCODE Processing Pipeline	2013-07-31
1458	A	1458	DNase-seq^tissue^muscle_of_leg^ENCFF168UIB	DNase-seq		tissue	muscle of leg	ENCFF168UIB	0.938	85528	Homo sapiens	hg19		Roadmap	ENCODE Processing Pipeline	2013-07-31
1459	A	1459	DNase-seq^tissue^muscle_of_leg^ENCFF186QCQ	DNase-seq		tissue	muscle of leg	ENCFF186QCQ	0.9506	71023	Homo sapiens	hg19		Roadmap	ENCODE Processing Pipeline	2013-07-31
1460	A	1460	DNase-seq^tissue^muscle_of_leg^ENCFF197BPE	DNase-seq		tissue	muscle of leg	ENCFF197BPE	0.9503	71481	Homo sapiens	hg19		Roadmap	ENCODE Processing Pipeline	2013-07-31
1461	A	1461	DNase-seq^tissue^muscle_of_leg^ENCFF213XLZ	DNase-seq		tissue	muscle of leg	ENCFF213XLZ	0.9557	59132	Homo sapiens	hg19		Roadmap	ENCODE Processing Pipeline	2013-07-31
1462	A	1462	DNase-seq^tissue^muscle_of_leg^ENCFF222ZZI	DNase-seq		tissue	muscle of leg	ENCFF222ZZI	0.9464	51769	Homo sapiens	hg19		Roadmap	ENCODE Processing Pipeline	2013-07-31
1463	A	1463	DNase-seq^tissue^muscle_of_leg^ENCFF227CPA	DNase-seq		tissue	muscle of leg	ENCFF227CPA	0.9352	111828	Homo sapiens	hg19		Roadmap	ENCODE Processing Pipeline	2013-07-31
1464	A	1464	DNase-seq^tissue^muscle_of_leg^ENCFF230WVU	DNase-seq		tissue	muscle of leg	ENCFF230WVU	0.9345	112409	Homo sapiens	hg19		Roadmap	ENCODE Processing Pipeline	2013-07-31
1465	A	1465	DNase-seq^tissue^muscle_of_leg^ENCFF319CPJ	DNase-seq		tissue	muscle of leg	ENCFF319CPJ	0.9396	92715	Homo sapiens	hg19		Roadmap	ENCODE Processing Pipeline	2013-07-31
1466	A	1466	DNase-seq^tissue^muscle_of_leg^ENCFF332HJI	DNase-seq		tissue	muscle of leg	ENCFF332HJI	0.9382	85169	Homo sapiens	hg19		Roadmap	ENCODE Processing Pipeline	2013-07-31
1467	A	1467	DNase-seq^tissue^muscle_of_leg^ENCFF347YCV	DNase-seq		tissue	muscle of leg	ENCFF347YCV	0.9384	86808	Homo sapiens	hg19		Roadmap	ENCODE Processing Pipeline	2013-07-31
1468	A	1468	DNase-seq^tissue^muscle_of_leg^ENCFF372CNG	DNase-seq		tissue	muscle of leg	ENCFF372CNG	0.9547	65829	Homo sapiens	hg19		Roadmap	ENCODE Processing Pipeline	2013-07-31
1469	A	1469	DNase-seq^tissue^muscle_of_leg^ENCFF401SKP	DNase-seq		tissue	muscle of leg	ENCFF401SKP	0.9466	52182	Homo sapiens	hg19		Roadmap	ENCODE Processing Pipeline	2013-07-31
1470	A	1470	DNase-seq^tissue^muscle_of_leg^ENCFF405FRU	DNase-seq		tissue	muscle of leg	ENCFF405FRU	0.9585	35645	Homo sapiens	hg19		Roadmap	ENCODE Processing Pipeline	2013-07-31
1471	A	1471	DNase-seq^tissue^muscle_of_leg^ENCFF470QNA	DNase-seq		tissue	muscle of leg	ENCFF470QNA	0.9585	35653	Homo sapiens	hg19		Roadmap	ENCODE Processing Pipeline	2013-07-31
1472	A	1472	DNase-seq^tissue^muscle_of_leg^ENCFF493IHC	DNase-seq		tissue	muscle of leg	ENCFF493IHC	0.9402	86513	Homo sapiens	hg19		Roadmap	ENCODE Processing Pipeline	2013-07-31
1473	A	1473	DNase-seq^tissue^muscle_of_leg^ENCFF542RWT	DNase-seq		tissue	muscle of leg	ENCFF542RWT	0.938	85571	Homo sapiens	hg19		Roadmap	ENCODE Processing Pipeline	2013-07-31
1474	A	1474	DNase-seq^tissue^muscle_of_leg^ENCFF572RTJ	DNase-seq		tissue	muscle of leg	ENCFF572RTJ	0.9503	71492	Homo sapiens	hg19		Roadmap	ENCODE Processing Pipeline	2013-07-31
1475	A	1475	DNase-seq^tissue^muscle_of_leg^ENCFF579QTP	DNase-seq		tissue	muscle of leg	ENCFF579QTP	0.9538	60007	Homo sapiens	hg19		Roadmap	ENCODE Processing Pipeline	2013-07-31
1476	A	1476	DNase-seq^tissue^muscle_of_leg^ENCFF603EXE	DNase-seq		tissue	muscle of leg	ENCFF603EXE	0.9524	66372	Homo sapiens	hg19		Roadmap	ENCODE Processing Pipeline	2013-07-31
1477	A	1477	DNase-seq^tissue^muscle_of_leg^ENCFF609KNI	DNase-seq		tissue	muscle of leg	ENCFF609KNI	0.9405	100918	Homo sapiens	hg19		Roadmap	ENCODE Processing Pipeline	2013-07-31
1478	A	1478	DNase-seq^tissue^muscle_of_leg^ENCFF630VNL	DNase-seq		tissue	muscle of leg	ENCFF630VNL	0.9479	79660	Homo sapiens	hg19		Roadmap	ENCODE Processing Pipeline	2013-07-31
1479	A	1479	DNase-seq^tissue^muscle_of_leg^ENCFF659BCP	DNase-seq		tissue	muscle of leg	ENCFF659BCP	0.9524	66375	Homo sapiens	hg19		Roadmap	ENCODE Processing Pipeline	2013-07-31
1480	A	1480	DNase-seq^tissue^muscle_of_leg^ENCFF664MRC	DNase-seq		tissue	muscle of leg	ENCFF664MRC	0.9485	79076	Homo sapiens	hg19		Roadmap	ENCODE Processing Pipeline	2013-07-31
1481	A	1481	DNase-seq^tissue^muscle_of_leg^ENCFF674ZTX	DNase-seq		tissue	muscle of leg	ENCFF674ZTX	0.8803	332880	Homo sapiens	hg19		Roadmap	ENCODE Processing Pipeline	2013-07-31
1482	A	1482	DNase-seq^tissue^muscle_of_leg^ENCFF696DDE	DNase-seq		tissue	muscle of leg	ENCFF696DDE	0.9405	100907	Homo sapiens	hg19		Roadmap	ENCODE Processing Pipeline	2013-07-31
1483	A	1483	DNase-seq^tissue^muscle_of_leg^ENCFF722BUK	DNase-seq		tissue	muscle of leg	ENCFF722BUK	0.9396	92706	Homo sapiens	hg19		Roadmap	ENCODE Processing Pipeline	2013-07-31
1484	A	1484	DNase-seq^tissue^muscle_of_leg^ENCFF726MBT	DNase-seq		tissue	muscle of leg	ENCFF726MBT	0.8882	284408	Homo sapiens	hg19		Roadmap	ENCODE Processing Pipeline	2013-07-31
1485	A	1485	DNase-seq^tissue^muscle_of_leg^ENCFF814TBU	DNase-seq		tissue	muscle of leg	ENCFF814TBU	0.9408	100281	Homo sapiens	hg19		Roadmap	ENCODE Processing Pipeline	2013-07-31
1486	A	1486	DNase-seq^tissue^muscle_of_leg^ENCFF839MGO	DNase-seq		tissue	muscle of leg	ENCFF839MGO	0.9448	61928	Homo sapiens	hg19		Roadmap	ENCODE Processing Pipeline	2013-07-31
1487	A	1487	DNase-seq^tissue^muscle_of_leg^ENCFF867PRM	DNase-seq		tissue	muscle of leg	ENCFF867PRM	0.8803	332854	Homo sapiens	hg19		Roadmap	ENCODE Processing Pipeline	2013-07-31
1488	A	1488	DNase-seq^tissue^muscle_of_leg^ENCFF907IIM	DNase-seq		tissue	muscle of leg	ENCFF907IIM	0.9395	92218	Homo sapiens	hg19		Roadmap	ENCODE Processing Pipeline	2013-07-31
1489	A	1489	DNase-seq^tissue^muscle_of_leg^ENCFF911AZF	DNase-seq		tissue	muscle of leg	ENCFF911AZF	0.9617	35108	Homo sapiens	hg19		Roadmap	ENCODE Processing Pipeline	2013-07-31
1490	A	1490	DNase-seq^tissue^muscle_of_leg^ENCFF914OII	DNase-seq		tissue	muscle of leg	ENCFF914OII	0.9345	112398	Homo sapiens	hg19		Roadmap	ENCODE Processing Pipeline	2013-07-31
1491	A	1491	DNase-seq^tissue^muscle_of_leg^ENCFF971TRF	DNase-seq		tissue	muscle of leg	ENCFF971TRF	0.9537	60001	Homo sapiens	hg19		Roadmap	ENCODE Processing Pipeline	2013-07-31
1492	A	1492	DNase-seq^tissue^muscle_of_trunk^ENCFF162VAR	DNase-seq		tissue	muscle of trunk	ENCFF162VAR	0.9419	94082	Homo sapiens	hg19		Roadmap	ENCODE Processing Pipeline	2013-07-31
1493	A	1493	DNase-seq^tissue^muscle_of_trunk^ENCFF393RPX	DNase-seq		tissue	muscle of trunk	ENCFF393RPX	0.8874	298541	Homo sapiens	hg19		Roadmap	ENCODE Processing Pipeline	2013-07-31
1494	A	1494	DNase-seq^tissue^muscle_of_trunk^ENCFF448DSH	DNase-seq		tissue	muscle of trunk	ENCFF448DSH	0.9419	94090	Homo sapiens	hg19		Roadmap	ENCODE Processing Pipeline	2013-07-31
1495	A	1495	DNase-seq^tissue^muscle_of_trunk^ENCFF484TJS	DNase-seq		tissue	muscle of trunk	ENCFF484TJS	0.9416	94035	Homo sapiens	hg19		Roadmap	ENCODE Processing Pipeline	2013-07-31
1496	A	1496	DNase-seq^tissue^muscle_of_trunk^ENCFF562NMD	DNase-seq		tissue	muscle of trunk	ENCFF562NMD	0.8887	295223	Homo sapiens	hg19		Roadmap	ENCODE Processing Pipeline	2013-07-31
1497	A	1497	DNase-seq^tissue^muscle_of_trunk^ENCFF588RBG	DNase-seq		tissue	muscle of trunk	ENCFF588RBG	0.8887	295189	Homo sapiens	hg19		Roadmap	ENCODE Processing Pipeline	2013-07-31
1498	A	1498	DNase-seq^tissue^muscle_of_trunk^ENCFF682ALU	DNase-seq		tissue	muscle of trunk	ENCFF682ALU	0.9365	91417	Homo sapiens	hg19		Roadmap	ENCODE Processing Pipeline	2013-07-31
1499	A	1499	DNase-seq^tissue^muscle_of_trunk^ENCFF836ETB	DNase-seq		tissue	muscle of trunk	ENCFF836ETB	0.9359	91714	Homo sapiens	hg19		Roadmap	ENCODE Processing Pipeline	2013-07-31
1500	A	1500	DNase-seq^tissue^muscle_of_trunk^ENCFF963VXI	DNase-seq		tissue	muscle of trunk	ENCFF963VXI	0.9359	91702	Homo sapiens	hg19		Roadmap	ENCODE Processing Pipeline	2013-07-31
1501	A	1501	DNase-seq^tissue^omental_fat_pad^ENCFF855AKX	DNase-seq		tissue	omental fat pad	ENCFF855AKX	0.8761	155645	Homo sapiens	hg19		ENCODE	ENCODE Processing Pipeline	2017-12-13
1502	A	1502	DNase-seq^tissue^omental_fat_pad^ENCFF914GVC	DNase-seq		tissue	omental fat pad	ENCFF914GVC	0.876	155651	Homo sapiens	hg19		ENCODE	ENCODE Processing Pipeline	2017-12-13
1503	A	1503	DNase-seq^tissue^ovary^ENCFF009EMB	DNase-seq		tissue	ovary	ENCFF009EMB	0.932	72827	Homo sapiens	hg19		Roadmap	ENCODE Processing Pipeline	2013-07-31
1504	A	1504	DNase-seq^tissue^ovary^ENCFF115NGF	DNase-seq		tissue	ovary	ENCFF115NGF	0.9047	61435	Homo sapiens	hg19		ENCODE	ENCODE Processing Pipeline	2017-12-13
1505	A	1505	DNase-seq^tissue^ovary^ENCFF119HQB	DNase-seq		tissue	ovary	ENCFF119HQB	0.937	73500	Homo sapiens	hg19		Roadmap	ENCODE Processing Pipeline	2013-07-31
1506	A	1506	DNase-seq^tissue^ovary^ENCFF173CIO	DNase-seq		tissue	ovary	ENCFF173CIO	0.9047	61446	Homo sapiens	hg19		ENCODE	ENCODE Processing Pipeline	2017-12-13
1507	A	1507	DNase-seq^tissue^ovary^ENCFF284CPF	DNase-seq		tissue	ovary	ENCFF284CPF	0.9532	53225	Homo sapiens	hg19		Roadmap	ENCODE Processing Pipeline	2013-07-31
1508	A	1508	DNase-seq^tissue^ovary^ENCFF498QOJ	DNase-seq		tissue	ovary	ENCFF498QOJ	0.9532	53230	Homo sapiens	hg19		Roadmap	ENCODE Processing Pipeline	2013-07-31
1509	A	1509	DNase-seq^tissue^ovary^ENCFF883WWT	DNase-seq		tissue	ovary	ENCFF883WWT	0.932	72839	Homo sapiens	hg19		Roadmap	ENCODE Processing Pipeline	2013-07-31
1510	A	1510	DNase-seq^tissue^ovary^ENCFF960YSU	DNase-seq		tissue	ovary	ENCFF960YSU	0.9585	52428	Homo sapiens	hg19		Roadmap	ENCODE Processing Pipeline	2013-07-31
1511	A	1511	DNase-seq^tissue^pancreas^ENCFF231QBI	DNase-seq		tissue	pancreas	ENCFF231QBI	0.9333	82161	Homo sapiens	hg19		Roadmap	ENCODE Processing Pipeline	2013-07-31
1512	A	1512	DNase-seq^tissue^pancreas^ENCFF735JRV	DNase-seq		tissue	pancreas	ENCFF735JRV	0.931	81261	Homo sapiens	hg19		Roadmap	ENCODE Processing Pipeline	2013-07-31
1513	A	1513	DNase-seq^tissue^pancreas^ENCFF740UIQ	DNase-seq		tissue	pancreas	ENCFF740UIQ	0.931	81254	Homo sapiens	hg19		Roadmap	ENCODE Processing Pipeline	2013-07-31
1514	A	1514	DNase-seq^tissue^pancreas^ENCFF890KUA	DNase-seq		tissue	pancreas	ENCFF890KUA	0.9303	70830	Homo sapiens	hg19		Roadmap	ENCODE Processing Pipeline	2013-07-31
1515	A	1515	DNase-seq^tissue^pancreas^ENCFF897PRD	DNase-seq		tissue	pancreas	ENCFF897PRD	0.9288	70308	Homo sapiens	hg19		Roadmap	ENCODE Processing Pipeline	2013-07-31
1516	A	1516	DNase-seq^tissue^pancreas^ENCFF966FIA	DNase-seq		tissue	pancreas	ENCFF966FIA	0.9288	70299	Homo sapiens	hg19		Roadmap	ENCODE Processing Pipeline	2013-07-31
1517	A	1517	DNase-seq^tissue^Peyer's_patch^ENCFF055ZSF	DNase-seq		tissue	Peyer's patch	ENCFF055ZSF	0.9126	135805	Homo sapiens	hg19		ENCODE	ENCODE Processing Pipeline	2017-10-02
1518	A	1518	DNase-seq^tissue^Peyer's_patch^ENCFF732XMH	DNase-seq		tissue	Peyer's patch	ENCFF732XMH	0.8873	110203	Homo sapiens	hg19		ENCODE	ENCODE Processing Pipeline	2017-10-01
1519	A	1519	DNase-seq^tissue^Peyer's_patch^ENCFF868YHB	DNase-seq		tissue	Peyer's patch	ENCFF868YHB	0.8873	110176	Homo sapiens	hg19		ENCODE	ENCODE Processing Pipeline	2017-10-01
1520	A	1520	DNase-seq^tissue^Peyer's_patch^ENCFF885DOB	DNase-seq		tissue	Peyer's patch	ENCFF885DOB	0.9126	135711	Homo sapiens	hg19		ENCODE	ENCODE Processing Pipeline	2017-10-02
1521	A	1521	DNase-seq^tissue^placenta^ENCFF005DMK	DNase-seq		tissue	placenta	ENCFF005DMK	0.9292	73126	Homo sapiens	hg19		Roadmap	ENCODE Processing Pipeline	2013-07-31
1522	A	1522	DNase-seq^tissue^placenta^ENCFF012LUH	DNase-seq		tissue	placenta	ENCFF012LUH	0.9074	136659	Homo sapiens	hg19		Roadmap	ENCODE Processing Pipeline	2013-07-31
1523	A	1523	DNase-seq^tissue^placenta^ENCFF120MQU	DNase-seq		tissue	placenta	ENCFF120MQU	0.8985	175325	Homo sapiens	hg19		ENCODE	John Stamatoyannopoulos, UW	2016-05-09
1524	A	1524	DNase-seq^tissue^placenta^ENCFF128BFZ	DNase-seq		tissue	placenta	ENCFF128BFZ	0.9081	112955	Homo sapiens	hg19		Roadmap	ENCODE Processing Pipeline	2013-07-31
1525	A	1525	DNase-seq^tissue^placenta^ENCFF134ZVJ	DNase-seq		tissue	placenta	ENCFF134ZVJ	0.8962	142022	Homo sapiens	hg19		Roadmap	ENCODE Processing Pipeline	2013-07-31
1526	A	1526	DNase-seq^tissue^placenta^ENCFF140XEZ	DNase-seq		tissue	placenta	ENCFF140XEZ	0.8717	215650	Homo sapiens	hg19		ENCODE	John Stamatoyannopoulos, UW	2016-05-09
1527	A	1527	DNase-seq^tissue^placenta^ENCFF166VSZ	DNase-seq		tissue	placenta	ENCFF166VSZ	0.8559	289881	Homo sapiens	hg19		Roadmap	ENCODE Processing Pipeline	2013-07-31
1528	A	1528	DNase-seq^tissue^placenta^ENCFF172LNK	DNase-seq		tissue	placenta	ENCFF172LNK	0.9018	140296	Homo sapiens	hg19		ENCODE	ENCODE Processing Pipeline	2016-05-09
1529	A	1529	DNase-seq^tissue^placenta^ENCFF181GIN	DNase-seq		tissue	placenta	ENCFF181GIN	0.8955	171652	Homo sapiens	hg19		ENCODE	ENCODE Processing Pipeline	2016-05-09
1530	A	1530	DNase-seq^tissue^placenta^ENCFF283LTB	DNase-seq		tissue	placenta	ENCFF283LTB	0.8812	159344	Homo sapiens	hg19		ENCODE	ENCODE Processing Pipeline	2017-12-13
1531	A	1531	DNase-seq^tissue^placenta^ENCFF284FOE	DNase-seq		tissue	placenta	ENCFF284FOE	0.893	166052	Homo sapiens	hg19		ENCODE	ENCODE Processing Pipeline	2016-05-09
1532	A	1532	DNase-seq^tissue^placenta^ENCFF326MMH	DNase-seq		tissue	placenta	ENCFF326MMH	0.8689	187596	Homo sapiens	hg19		ENCODE	ENCODE Processing Pipeline	2016-05-09
1533	A	1533	DNase-seq^tissue^placenta^ENCFF401FZM	DNase-seq		tissue	placenta	ENCFF401FZM	0.9292	73118	Homo sapiens	hg19		Roadmap	ENCODE Processing Pipeline	2013-07-31
1534	A	1534	DNase-seq^tissue^placenta^ENCFF406AAD	DNase-seq		tissue	placenta	ENCFF406AAD	0.9082	112903	Homo sapiens	hg19		Roadmap	ENCODE Processing Pipeline	2013-07-31
1535	A	1535	DNase-seq^tissue^placenta^ENCFF421EQO	DNase-seq		tissue	placenta	ENCFF421EQO	0.8999	139459	Homo sapiens	hg19		ENCODE	ENCODE Processing Pipeline	2016-05-09
1536	A	1536	DNase-seq^tissue^placenta^ENCFF433RET	DNase-seq		tissue	placenta	ENCFF433RET	0.9195	87254	Homo sapiens	hg19		Roadmap	ENCODE Processing Pipeline	2013-07-31
1537	A	1537	DNase-seq^tissue^placenta^ENCFF444DXW	DNase-seq		tissue	placenta	ENCFF444DXW	0.8559	289801	Homo sapiens	hg19		Roadmap	ENCODE Processing Pipeline	2013-07-31
1538	A	1538	DNase-seq^tissue^placenta^ENCFF450XZG	DNase-seq		tissue	placenta	ENCFF450XZG	0.9314	74508	Homo sapiens	hg19		Roadmap	ENCODE Processing Pipeline	2013-07-31
1539	A	1539	DNase-seq^tissue^placenta^ENCFF475UDQ	DNase-seq		tissue	placenta	ENCFF475UDQ	0.8984	139265	Homo sapiens	hg19		ENCODE	ENCODE Processing Pipeline	2017-12-13
1540	A	1540	DNase-seq^tissue^placenta^ENCFF484CEH	DNase-seq		tissue	placenta	ENCFF484CEH	0.8817	176679	Homo sapiens	hg19		ENCODE	ENCODE Processing Pipeline	2016-05-09
1541	A	1541	DNase-seq^tissue^placenta^ENCFF502POZ	DNase-seq		tissue	placenta	ENCFF502POZ	0.893	166061	Homo sapiens	hg19		ENCODE	ENCODE Processing Pipeline	2016-05-09
1542	A	1542	DNase-seq^tissue^placenta^ENCFF548SVP	DNase-seq		tissue	placenta	ENCFF548SVP	0.8812	159384	Homo sapiens	hg19		ENCODE	ENCODE Processing Pipeline	2017-12-13
1543	A	1543	DNase-seq^tissue^placenta^ENCFF557HFW	DNase-seq		tissue	placenta	ENCFF557HFW	0.8923	166317	Homo sapiens	hg19		ENCODE	ENCODE Processing Pipeline	2016-05-09
1544	A	1544	DNase-seq^tissue^placenta^ENCFF564VUG	DNase-seq		tissue	placenta	ENCFF564VUG	0.9058	134960	Homo sapiens	hg19		Roadmap	ENCODE Processing Pipeline	2013-07-31
1545	A	1545	DNase-seq^tissue^placenta^ENCFF602BHS	DNase-seq		tissue	placenta	ENCFF602BHS	0.8962	142037	Homo sapiens	hg19		Roadmap	ENCODE Processing Pipeline	2013-07-31
1546	A	1546	DNase-seq^tissue^placenta^ENCFF607XRM	DNase-seq		tissue	placenta	ENCFF607XRM	0.8999	139447	Homo sapiens	hg19		ENCODE	ENCODE Processing Pipeline	2016-05-09
1547	A	1547	DNase-seq^tissue^placenta^ENCFF655ZJF	DNase-seq		tissue	placenta	ENCFF655ZJF	0.8984	139272	Homo sapiens	hg19		ENCODE	ENCODE Processing Pipeline	2017-12-13
1548	A	1548	DNase-seq^tissue^placenta^ENCFF729VSK	DNase-seq		tissue	placenta	ENCFF729VSK	0.9092	114549	Homo sapiens	hg19		Roadmap	ENCODE Processing Pipeline	2013-07-31
1549	A	1549	DNase-seq^tissue^placenta^ENCFF752JDS	DNase-seq		tissue	placenta	ENCFF752JDS	0.8923	166310	Homo sapiens	hg19		ENCODE	ENCODE Processing Pipeline	2016-05-09
1550	A	1550	DNase-seq^tissue^placenta^ENCFF765SZB	DNase-seq		tissue	placenta	ENCFF765SZB	0.8955	171630	Homo sapiens	hg19		ENCODE	ENCODE Processing Pipeline	2016-05-09
1551	A	1551	DNase-seq^tissue^placenta^ENCFF784HLE	DNase-seq		tissue	placenta	ENCFF784HLE	0.8837	183768	Homo sapiens	hg19		ENCODE	John Stamatoyannopoulos, UW	2016-05-09
1552	A	1552	DNase-seq^tissue^placenta^ENCFF880QTT	DNase-seq		tissue	placenta	ENCFF880QTT	0.9195	87261	Homo sapiens	hg19		Roadmap	ENCODE Processing Pipeline	2013-07-31
1553	A	1553	DNase-seq^tissue^placenta^ENCFF901III	DNase-seq		tissue	placenta	ENCFF901III	0.9193	89216	Homo sapiens	hg19		Roadmap	ENCODE Processing Pipeline	2013-07-31
1554	A	1554	DNase-seq^tissue^placenta^ENCFF935IUZ	DNase-seq		tissue	placenta	ENCFF935IUZ	0.9058	134952	Homo sapiens	hg19		Roadmap	ENCODE Processing Pipeline	2013-07-31
1555	A	1555	DNase-seq^tissue^placenta^ENCFF944DGI	DNase-seq		tissue	placenta	ENCFF944DGI	0.8971	143735	Homo sapiens	hg19		Roadmap	ENCODE Processing Pipeline	2013-07-31
1556	A	1556	DNase-seq^tissue^prostate_gland^ENCFF391OGO	DNase-seq		tissue	prostate gland	ENCFF391OGO	0.8128	138462	Homo sapiens	hg19		ENCODE	ENCODE Processing Pipeline	2017-10-02
1557	A	1557	DNase-seq^tissue^prostate_gland^ENCFF439GRJ	DNase-seq		tissue	prostate gland	ENCFF439GRJ	0.8129	138437	Homo sapiens	hg19		ENCODE	ENCODE Processing Pipeline	2017-10-02
1558	A	1558	DNase-seq^tissue^psoas_muscle^ENCFF001UXO	DNase-seq		tissue	psoas muscle	ENCFF001UXO	0.9119	122119	Homo sapiens	hg19		ENCODE	Gregory Crawford, Duke	2012-08-28
1559	A	1559	DNase-seq^tissue^psoas_muscle^ENCFF292MEN	DNase-seq		tissue	psoas muscle	ENCFF292MEN	0.9244	85171	Homo sapiens	hg19		ENCODE	ENCODE Processing Pipeline	2012-08-28
1560	A	1560	DNase-seq^tissue^psoas_muscle^ENCFF445UFF	DNase-seq		tissue	psoas muscle	ENCFF445UFF	0.9027	145619	Homo sapiens	hg19		ENCODE	ENCODE Processing Pipeline	2012-08-28
1561	A	1561	DNase-seq^tissue^psoas_muscle^ENCFF523BCF	DNase-seq		tissue	psoas muscle	ENCFF523BCF	0.8869	198326	Homo sapiens	hg19		Roadmap	ENCODE Processing Pipeline	2013-07-31
1562	A	1562	DNase-seq^tissue^psoas_muscle^ENCFF654CVF	DNase-seq		tissue	psoas muscle	ENCFF654CVF	0.9244	85177	Homo sapiens	hg19		ENCODE	ENCODE Processing Pipeline	2012-08-28
1563	A	1563	DNase-seq^tissue^psoas_muscle^ENCFF700RJO	DNase-seq		tissue	psoas muscle	ENCFF700RJO	0.9027	145564	Homo sapiens	hg19		ENCODE	ENCODE Processing Pipeline	2012-08-28
1564	A	1564	DNase-seq^tissue^psoas_muscle^ENCFF921KRC	DNase-seq		tissue	psoas muscle	ENCFF921KRC	0.887	198280	Homo sapiens	hg19		Roadmap	ENCODE Processing Pipeline	2013-07-31
1565	A	1565	DNase-seq^tissue^renal_cortex_interstitium^ENCFF027SVR	DNase-seq		tissue	renal cortex interstitium	ENCFF027SVR	0.9482	52655	Homo sapiens	hg19		Roadmap	ENCODE Processing Pipeline	2013-07-31
1566	A	1566	DNase-seq^tissue^renal_cortex_interstitium^ENCFF051UGM	DNase-seq		tissue	renal cortex interstitium	ENCFF051UGM	0.9414	81653	Homo sapiens	hg19		Roadmap	ENCODE Processing Pipeline	2013-07-31
1567	A	1567	DNase-seq^tissue^renal_cortex_interstitium^ENCFF131FBL	DNase-seq		tissue	renal cortex interstitium	ENCFF131FBL	0.9245	114798	Homo sapiens	hg19		Roadmap	ENCODE Processing Pipeline	2013-07-31
1568	A	1568	DNase-seq^tissue^renal_cortex_interstitium^ENCFF133XTG	DNase-seq		tissue	renal cortex interstitium	ENCFF133XTG	0.933	81922	Homo sapiens	hg19		Roadmap	ENCODE Processing Pipeline	2013-07-31
1569	A	1569	DNase-seq^tissue^renal_cortex_interstitium^ENCFF144MJE	DNase-seq		tissue	renal cortex interstitium	ENCFF144MJE	0.924	100388	Homo sapiens	hg19		Roadmap	ENCODE Processing Pipeline	2013-07-31
1570	A	1570	DNase-seq^tissue^renal_cortex_interstitium^ENCFF183EXC	DNase-seq		tissue	renal cortex interstitium	ENCFF183EXC	0.9465	79011	Homo sapiens	hg19		Roadmap	ENCODE Processing Pipeline	2013-07-31
1571	A	1571	DNase-seq^tissue^renal_cortex_interstitium^ENCFF248VSR	DNase-seq		tissue	renal cortex interstitium	ENCFF248VSR	0.9498	55817	Homo sapiens	hg19		Roadmap	ENCODE Processing Pipeline	2013-07-31
1572	A	1572	DNase-seq^tissue^renal_cortex_interstitium^ENCFF264MZZ	DNase-seq		tissue	renal cortex interstitium	ENCFF264MZZ	0.9335	85789	Homo sapiens	hg19		Roadmap	ENCODE Processing Pipeline	2013-07-31
1573	A	1573	DNase-seq^tissue^renal_cortex_interstitium^ENCFF274EFD	DNase-seq		tissue	renal cortex interstitium	ENCFF274EFD	0.9483	52628	Homo sapiens	hg19		Roadmap	ENCODE Processing Pipeline	2013-07-31
1574	A	1574	DNase-seq^tissue^renal_cortex_interstitium^ENCFF295UQG	DNase-seq		tissue	renal cortex interstitium	ENCFF295UQG	0.9335	85797	Homo sapiens	hg19		Roadmap	ENCODE Processing Pipeline	2013-07-31
1575	A	1575	DNase-seq^tissue^renal_cortex_interstitium^ENCFF306COA	DNase-seq		tissue	renal cortex interstitium	ENCFF306COA	0.9507	64474	Homo sapiens	hg19		Roadmap	ENCODE Processing Pipeline	2013-07-31
1576	A	1576	DNase-seq^tissue^renal_cortex_interstitium^ENCFF341ZYC	DNase-seq		tissue	renal cortex interstitium	ENCFF341ZYC	0.9449	79594	Homo sapiens	hg19		Roadmap	ENCODE Processing Pipeline	2013-07-31
1577	A	1577	DNase-seq^tissue^renal_cortex_interstitium^ENCFF347GDH	DNase-seq		tissue	renal cortex interstitium	ENCFF347GDH	0.9246	114757	Homo sapiens	hg19		Roadmap	ENCODE Processing Pipeline	2013-07-31
1578	A	1578	DNase-seq^tissue^renal_cortex_interstitium^ENCFF354AEP	DNase-seq		tissue	renal cortex interstitium	ENCFF354AEP	0.932	82453	Homo sapiens	hg19		Roadmap	ENCODE Processing Pipeline	2013-07-31
1579	A	1579	DNase-seq^tissue^renal_cortex_interstitium^ENCFF390KQH	DNase-seq		tissue	renal cortex interstitium	ENCFF390KQH	0.9414	81640	Homo sapiens	hg19		Roadmap	ENCODE Processing Pipeline	2013-07-31
1580	A	1580	DNase-seq^tissue^renal_cortex_interstitium^ENCFF607HYD	DNase-seq		tissue	renal cortex interstitium	ENCFF607HYD	0.9445	80583	Homo sapiens	hg19		Roadmap	ENCODE Processing Pipeline	2013-07-31
1581	A	1581	DNase-seq^tissue^renal_cortex_interstitium^ENCFF615KNN	DNase-seq		tissue	renal cortex interstitium	ENCFF615KNN	0.9498	55812	Homo sapiens	hg19		Roadmap	ENCODE Processing Pipeline	2013-07-31
1582	A	1582	DNase-seq^tissue^renal_cortex_interstitium^ENCFF617JOF	DNase-seq		tissue	renal cortex interstitium	ENCFF617JOF	0.9254	114770	Homo sapiens	hg19		Roadmap	ENCODE Processing Pipeline	2013-07-31
1583	A	1583	DNase-seq^tissue^renal_cortex_interstitium^ENCFF628IJD	DNase-seq		tissue	renal cortex interstitium	ENCFF628IJD	0.952	62046	Homo sapiens	hg19		Roadmap	ENCODE Processing Pipeline	2013-07-31
1584	A	1584	DNase-seq^tissue^renal_cortex_interstitium^ENCFF645BDW	DNase-seq		tissue	renal cortex interstitium	ENCFF645BDW	0.9476	63031	Homo sapiens	hg19		Roadmap	ENCODE Processing Pipeline	2013-07-31
1585	A	1585	DNase-seq^tissue^renal_cortex_interstitium^ENCFF654WPG	DNase-seq		tissue	renal cortex interstitium	ENCFF654WPG	0.9543	63792	Homo sapiens	hg19		Roadmap	ENCODE Processing Pipeline	2013-07-31
1586	A	1586	DNase-seq^tissue^renal_cortex_interstitium^ENCFF675VDC	DNase-seq		tissue	renal cortex interstitium	ENCFF675VDC	0.9476	63018	Homo sapiens	hg19		Roadmap	ENCODE Processing Pipeline	2013-07-31
1587	A	1587	DNase-seq^tissue^renal_cortex_interstitium^ENCFF718CUQ	DNase-seq		tissue	renal cortex interstitium	ENCFF718CUQ	0.9507	64488	Homo sapiens	hg19		Roadmap	ENCODE Processing Pipeline	2013-07-31
1588	A	1588	DNase-seq^tissue^renal_cortex_interstitium^ENCFF718DFS	DNase-seq		tissue	renal cortex interstitium	ENCFF718DFS	0.924	100404	Homo sapiens	hg19		Roadmap	ENCODE Processing Pipeline	2013-07-31
1589	A	1589	DNase-seq^tissue^renal_cortex_interstitium^ENCFF808QZI	DNase-seq		tissue	renal cortex interstitium	ENCFF808QZI	0.9321	82440	Homo sapiens	hg19		Roadmap	ENCODE Processing Pipeline	2013-07-31
1590	A	1590	DNase-seq^tissue^renal_cortex_interstitium^ENCFF816UDC	DNase-seq		tissue	renal cortex interstitium	ENCFF816UDC	0.9205	98415	Homo sapiens	hg19		Roadmap	ENCODE Processing Pipeline	2013-07-31
1591	A	1591	DNase-seq^tissue^renal_cortex_interstitium^ENCFF832GVN	DNase-seq		tissue	renal cortex interstitium	ENCFF832GVN	0.9449	79583	Homo sapiens	hg19		Roadmap	ENCODE Processing Pipeline	2013-07-31
1592	A	1592	DNase-seq^tissue^renal_cortex_interstitium^ENCFF837AYQ	DNase-seq		tissue	renal cortex interstitium	ENCFF837AYQ	0.9497	52127	Homo sapiens	hg19		Roadmap	ENCODE Processing Pipeline	2013-07-31
1593	A	1593	DNase-seq^tissue^renal_cortex_interstitium^ENCFF877COU	DNase-seq		tissue	renal cortex interstitium	ENCFF877COU	0.9258	100198	Homo sapiens	hg19		Roadmap	ENCODE Processing Pipeline	2013-07-31
1594	A	1594	DNase-seq^tissue^renal_cortex_interstitium^ENCFF914YLY	DNase-seq		tissue	renal cortex interstitium	ENCFF914YLY	0.9363	85214	Homo sapiens	hg19		Roadmap	ENCODE Processing Pipeline	2013-07-31
1595	A	1595	DNase-seq^tissue^renal_cortex_interstitium^ENCFF940MZC	DNase-seq		tissue	renal cortex interstitium	ENCFF940MZC	0.9219	97715	Homo sapiens	hg19		Roadmap	ENCODE Processing Pipeline	2013-07-31
1596	A	1596	DNase-seq^tissue^renal_cortex_interstitium^ENCFF998DYY	DNase-seq		tissue	renal cortex interstitium	ENCFF998DYY	0.9526	55258	Homo sapiens	hg19		Roadmap	ENCODE Processing Pipeline	2013-07-31
1597	A	1597	DNase-seq^tissue^renal_cortex_interstitium^ENCFF998JMX	DNase-seq		tissue	renal cortex interstitium	ENCFF998JMX	0.9205	98431	Homo sapiens	hg19		Roadmap	ENCODE Processing Pipeline	2013-07-31
1598	A	1598	DNase-seq^tissue^renal_pelvis^ENCFF012SAA	DNase-seq		tissue	renal pelvis	ENCFF012SAA	0.9272	104141	Homo sapiens	hg19		Roadmap	ENCODE Processing Pipeline	2013-07-31
1599	A	1599	DNase-seq^tissue^renal_pelvis^ENCFF038OYK	DNase-seq		tissue	renal pelvis	ENCFF038OYK	0.9511	81772	Homo sapiens	hg19		Roadmap	ENCODE Processing Pipeline	2013-07-31
1600	A	1600	DNase-seq^tissue^renal_pelvis^ENCFF041XBL	DNase-seq		tissue	renal pelvis	ENCFF041XBL	0.9098	130065	Homo sapiens	hg19		Roadmap	ENCODE Processing Pipeline	2013-07-31
1601	A	1601	DNase-seq^tissue^renal_pelvis^ENCFF047DWA	DNase-seq		tissue	renal pelvis	ENCFF047DWA	0.9272	104134	Homo sapiens	hg19		Roadmap	ENCODE Processing Pipeline	2013-07-31
1602	A	1602	DNase-seq^tissue^renal_pelvis^ENCFF082ISN	DNase-seq		tissue	renal pelvis	ENCFF082ISN	0.969	44697	Homo sapiens	hg19		Roadmap	ENCODE Processing Pipeline	2013-07-31
1603	A	1603	DNase-seq^tissue^renal_pelvis^ENCFF095GEI	DNase-seq		tissue	renal pelvis	ENCFF095GEI	0.9484	65711	Homo sapiens	hg19		Roadmap	ENCODE Processing Pipeline	2013-07-31
1604	A	1604	DNase-seq^tissue^renal_pelvis^ENCFF182ZYZ	DNase-seq		tissue	renal pelvis	ENCFF182ZYZ	0.949	52502	Homo sapiens	hg19		Roadmap	ENCODE Processing Pipeline	2013-07-31
1605	A	1605	DNase-seq^tissue^renal_pelvis^ENCFF293PGI	DNase-seq		tissue	renal pelvis	ENCFF293PGI	0.9335	92358	Homo sapiens	hg19		Roadmap	ENCODE Processing Pipeline	2013-07-31
1606	A	1606	DNase-seq^tissue^renal_pelvis^ENCFF306IHB	DNase-seq		tissue	renal pelvis	ENCFF306IHB	0.9521	64642	Homo sapiens	hg19		Roadmap	ENCODE Processing Pipeline	2013-07-31
1607	A	1607	DNase-seq^tissue^renal_pelvis^ENCFF320XBU	DNase-seq		tissue	renal pelvis	ENCFF320XBU	0.9401	69299	Homo sapiens	hg19		Roadmap	ENCODE Processing Pipeline	2013-07-31
1608	A	1608	DNase-seq^tissue^renal_pelvis^ENCFF358SYQ	DNase-seq		tissue	renal pelvis	ENCFF358SYQ	0.9441	69046	Homo sapiens	hg19		Roadmap	ENCODE Processing Pipeline	2013-07-31
1609	A	1609	DNase-seq^tissue^renal_pelvis^ENCFF372NZP	DNase-seq		tissue	renal pelvis	ENCFF372NZP	0.9401	69307	Homo sapiens	hg19		Roadmap	ENCODE Processing Pipeline	2013-07-31
1610	A	1610	DNase-seq^tissue^renal_pelvis^ENCFF386RDS	DNase-seq		tissue	renal pelvis	ENCFF386RDS	0.9471	82521	Homo sapiens	hg19		Roadmap	ENCODE Processing Pipeline	2013-07-31
1611	A	1611	DNase-seq^tissue^renal_pelvis^ENCFF407GRH	DNase-seq		tissue	renal pelvis	ENCFF407GRH	0.969	44704	Homo sapiens	hg19		Roadmap	ENCODE Processing Pipeline	2013-07-31
1612	A	1612	DNase-seq^tissue^renal_pelvis^ENCFF428HAF	DNase-seq		tissue	renal pelvis	ENCFF428HAF	0.9098	130051	Homo sapiens	hg19		Roadmap	ENCODE Processing Pipeline	2013-07-31
1613	A	1613	DNase-seq^tissue^renal_pelvis^ENCFF436EPI	DNase-seq		tissue	renal pelvis	ENCFF436EPI	0.949	52508	Homo sapiens	hg19		Roadmap	ENCODE Processing Pipeline	2013-07-31
1614	A	1614	DNase-seq^tissue^renal_pelvis^ENCFF449PAL	DNase-seq		tissue	renal pelvis	ENCFF449PAL	0.9355	84390	Homo sapiens	hg19		Roadmap	ENCODE Processing Pipeline	2013-07-31
1615	A	1615	DNase-seq^tissue^renal_pelvis^ENCFF452SZV	DNase-seq		tissue	renal pelvis	ENCFF452SZV	0.9355	84376	Homo sapiens	hg19		Roadmap	ENCODE Processing Pipeline	2013-07-31
1616	A	1616	DNase-seq^tissue^renal_pelvis^ENCFF535KCZ	DNase-seq		tissue	renal pelvis	ENCFF535KCZ	0.9484	65723	Homo sapiens	hg19		Roadmap	ENCODE Processing Pipeline	2013-07-31
1617	A	1617	DNase-seq^tissue^renal_pelvis^ENCFF543QXW	DNase-seq		tissue	renal pelvis	ENCFF543QXW	0.9468	68052	Homo sapiens	hg19		Roadmap	ENCODE Processing Pipeline	2013-07-31
1618	A	1618	DNase-seq^tissue^renal_pelvis^ENCFF598HGO	DNase-seq		tissue	renal pelvis	ENCFF598HGO	0.9374	83956	Homo sapiens	hg19		Roadmap	ENCODE Processing Pipeline	2013-07-31
1619	A	1619	DNase-seq^tissue^renal_pelvis^ENCFF630TFU	DNase-seq		tissue	renal pelvis	ENCFF630TFU	0.9516	51684	Homo sapiens	hg19		Roadmap	ENCODE Processing Pipeline	2013-07-31
1620	A	1620	DNase-seq^tissue^renal_pelvis^ENCFF667TQB	DNase-seq		tissue	renal pelvis	ENCFF667TQB	0.9717	44436	Homo sapiens	hg19		Roadmap	ENCODE Processing Pipeline	2013-07-31
1621	A	1621	DNase-seq^tissue^renal_pelvis^ENCFF724SUH	DNase-seq		tissue	renal pelvis	ENCFF724SUH	0.9335	92347	Homo sapiens	hg19		Roadmap	ENCODE Processing Pipeline	2013-07-31
1622	A	1622	DNase-seq^tissue^renal_pelvis^ENCFF734YEQ	DNase-seq		tissue	renal pelvis	ENCFF734YEQ	0.9115	129882	Homo sapiens	hg19		Roadmap	ENCODE Processing Pipeline	2013-07-31
1623	A	1623	DNase-seq^tissue^renal_pelvis^ENCFF836HJU	DNase-seq		tissue	renal pelvis	ENCFF836HJU	0.943	68494	Homo sapiens	hg19		Roadmap	ENCODE Processing Pipeline	2013-07-31
1624	A	1624	DNase-seq^tissue^renal_pelvis^ENCFF940DDM	DNase-seq		tissue	renal pelvis	ENCFF940DDM	0.9471	82511	Homo sapiens	hg19		Roadmap	ENCODE Processing Pipeline	2013-07-31
1625	A	1625	DNase-seq^tissue^renal_pelvis^ENCFF958VNA	DNase-seq		tissue	renal pelvis	ENCFF958VNA	0.9357	91758	Homo sapiens	hg19		Roadmap	ENCODE Processing Pipeline	2013-07-31
1626	A	1626	DNase-seq^tissue^renal_pelvis^ENCFF966PVO	DNase-seq		tissue	renal pelvis	ENCFF966PVO	0.9441	69057	Homo sapiens	hg19		Roadmap	ENCODE Processing Pipeline	2013-07-31
1627	A	1627	DNase-seq^tissue^renal_pelvis^ENCFF970PWO	DNase-seq		tissue	renal pelvis	ENCFF970PWO	0.9292	103420	Homo sapiens	hg19		Roadmap	ENCODE Processing Pipeline	2013-07-31
1628	A	1628	DNase-seq^tissue^retina^ENCFF015ULH	DNase-seq		tissue	retina	ENCFF015ULH	0.8902	187420	Homo sapiens	hg19		ENCODE	ENCODE Processing Pipeline	2016-05-09
1629	A	1629	DNase-seq^tissue^retina^ENCFF145LFA	DNase-seq		tissue	retina	ENCFF145LFA	0.8902	187397	Homo sapiens	hg19		ENCODE	ENCODE Processing Pipeline	2016-05-09
1630	A	1630	DNase-seq^tissue^retina^ENCFF148HZW	DNase-seq		tissue	retina	ENCFF148HZW	0.8891	117188	Homo sapiens	hg19		ENCODE	ENCODE Processing Pipeline	2016-05-09
1631	A	1631	DNase-seq^tissue^retina^ENCFF201DHP	DNase-seq		tissue	retina	ENCFF201DHP	0.8904	144019	Homo sapiens	hg19		ENCODE	ENCODE Processing Pipeline	2016-05-09
1632	A	1632	DNase-seq^tissue^retina^ENCFF265ZNN	DNase-seq		tissue	retina	ENCFF265ZNN	0.9363	151223	Homo sapiens	hg19		ENCODE	John Stamatoyannopoulos, UW	2016-05-09
1633	A	1633	DNase-seq^tissue^retina^ENCFF401BCF	DNase-seq		tissue	retina	ENCFF401BCF	0.9054	169119	Homo sapiens	hg19		ENCODE	John Stamatoyannopoulos, UW	2016-05-09
1634	A	1634	DNase-seq^tissue^retina^ENCFF402DMO	DNase-seq		tissue	retina	ENCFF402DMO	0.8904	144031	Homo sapiens	hg19		ENCODE	ENCODE Processing Pipeline	2016-05-09
1635	A	1635	DNase-seq^tissue^retina^ENCFF576YYS	DNase-seq		tissue	retina	ENCFF576YYS	0.8712	205373	Homo sapiens	hg19		ENCODE	John Stamatoyannopoulos, UW	2016-05-09
1636	A	1636	DNase-seq^tissue^retina^ENCFF591NRB	DNase-seq		tissue	retina	ENCFF591NRB	0.915	176003	Homo sapiens	hg19		ENCODE	John Stamatoyannopoulos, UW	2016-05-09
1637	A	1637	DNase-seq^tissue^retina^ENCFF603LUK	DNase-seq		tissue	retina	ENCFF603LUK	0.9508	72210	Homo sapiens	hg19		ENCODE	ENCODE Processing Pipeline	2016-05-09
1638	A	1638	DNase-seq^tissue^retina^ENCFF679MSO	DNase-seq		tissue	retina	ENCFF679MSO	0.8891	117196	Homo sapiens	hg19		ENCODE	ENCODE Processing Pipeline	2016-05-09
1639	A	1639	DNase-seq^tissue^retina^ENCFF828VUZ	DNase-seq		tissue	retina	ENCFF828VUZ	0.9508	72229	Homo sapiens	hg19		ENCODE	ENCODE Processing Pipeline	2016-05-09
1640	A	1640	DNase-seq^tissue^right_atrium_auricular_region^ENCFF364XUA	DNase-seq		tissue	right atrium auricular region	ENCFF364XUA	0.8453	159452	Homo sapiens	hg19		ENCODE	ENCODE Processing Pipeline	2017-10-02
1641	A	1641	DNase-seq^tissue^right_atrium_auricular_region^ENCFF812LBJ	DNase-seq		tissue	right atrium auricular region	ENCFF812LBJ	0.8454	159433	Homo sapiens	hg19		ENCODE	ENCODE Processing Pipeline	2017-10-02
1642	A	1642	DNase-seq^tissue^right_atrium_auricular_region^ENCFF866PHQ	DNase-seq		tissue	right atrium auricular region	ENCFF866PHQ	0.7994	225074	Homo sapiens	hg19		ENCODE	ENCODE Processing Pipeline	2017-10-01
1643	A	1643	DNase-seq^tissue^right_atrium_auricular_region^ENCFF918YIN	DNase-seq		tissue	right atrium auricular region	ENCFF918YIN	0.7994	225174	Homo sapiens	hg19		ENCODE	ENCODE Processing Pipeline	2017-10-01
1644	A	1644	DNase-seq^tissue^right_kidney^ENCFF003GKO	DNase-seq		tissue	right kidney	ENCFF003GKO	0.939	89686	Homo sapiens	hg19		Roadmap	ENCODE Processing Pipeline	2013-07-31
1645	A	1645	DNase-seq^tissue^right_kidney^ENCFF073OXD	DNase-seq		tissue	right kidney	ENCFF073OXD	0.9368	97345	Homo sapiens	hg19		Roadmap	ENCODE Processing Pipeline	2013-07-31
1646	A	1646	DNase-seq^tissue^right_kidney^ENCFF119HGJ	DNase-seq		tissue	right kidney	ENCFF119HGJ	0.933	77293	Homo sapiens	hg19		Roadmap	ENCODE Processing Pipeline	2013-07-31
1647	A	1647	DNase-seq^tissue^right_kidney^ENCFF143MFN	DNase-seq		tissue	right kidney	ENCFF143MFN	0.9558	52824	Homo sapiens	hg19		Roadmap	ENCODE Processing Pipeline	2013-07-31
1648	A	1648	DNase-seq^tissue^right_kidney^ENCFF186VEE	DNase-seq		tissue	right kidney	ENCFF186VEE	0.9417	69357	Homo sapiens	hg19		Roadmap	ENCODE Processing Pipeline	2013-07-31
1649	A	1649	DNase-seq^tissue^right_kidney^ENCFF216UBC	DNase-seq		tissue	right kidney	ENCFF216UBC	0.9568	62670	Homo sapiens	hg19		Roadmap	ENCODE Processing Pipeline	2013-07-31
1650	A	1650	DNase-seq^tissue^right_kidney^ENCFF254ICV	DNase-seq		tissue	right kidney	ENCFF254ICV	0.9359	90655	Homo sapiens	hg19		Roadmap	ENCODE Processing Pipeline	2013-07-31
1651	A	1651	DNase-seq^tissue^right_kidney^ENCFF270TFI	DNase-seq		tissue	right kidney	ENCFF270TFI	0.9457	59403	Homo sapiens	hg19		Roadmap	ENCODE Processing Pipeline	2013-07-31
1652	A	1652	DNase-seq^tissue^right_kidney^ENCFF276TVG	DNase-seq		tissue	right kidney	ENCFF276TVG	0.9521	53688	Homo sapiens	hg19		Roadmap	ENCODE Processing Pipeline	2013-07-31
1653	A	1653	DNase-seq^tissue^right_kidney^ENCFF286LLG	DNase-seq		tissue	right kidney	ENCFF286LLG	0.9345	97633	Homo sapiens	hg19		Roadmap	ENCODE Processing Pipeline	2013-07-31
1654	A	1654	DNase-seq^tissue^right_kidney^ENCFF365FGD	DNase-seq		tissue	right kidney	ENCFF365FGD	0.9521	53683	Homo sapiens	hg19		Roadmap	ENCODE Processing Pipeline	2013-07-31
1655	A	1655	DNase-seq^tissue^right_kidney^ENCFF368AAH	DNase-seq		tissue	right kidney	ENCFF368AAH	0.9359	90634	Homo sapiens	hg19		Roadmap	ENCODE Processing Pipeline	2013-07-31
1656	A	1656	DNase-seq^tissue^right_kidney^ENCFF414RJJ	DNase-seq		tissue	right kidney	ENCFF414RJJ	0.96	61665	Homo sapiens	hg19		Roadmap	ENCODE Processing Pipeline	2013-07-31
1657	A	1657	DNase-seq^tissue^right_kidney^ENCFF442VET	DNase-seq		tissue	right kidney	ENCFF442VET	0.945	68809	Homo sapiens	hg19		Roadmap	ENCODE Processing Pipeline	2013-07-31
1658	A	1658	DNase-seq^tissue^right_kidney^ENCFF468OWC	DNase-seq		tissue	right kidney	ENCFF468OWC	0.9492	55183	Homo sapiens	hg19		Roadmap	ENCODE Processing Pipeline	2013-07-31
1659	A	1659	DNase-seq^tissue^right_kidney^ENCFF523IIS	DNase-seq		tissue	right kidney	ENCFF523IIS	0.935	87031	Homo sapiens	hg19		Roadmap	ENCODE Processing Pipeline	2013-07-31
1660	A	1660	DNase-seq^tissue^right_kidney^ENCFF593JZH	DNase-seq		tissue	right kidney	ENCFF593JZH	0.9366	76617	Homo sapiens	hg19		Roadmap	ENCODE Processing Pipeline	2013-07-31
1661	A	1661	DNase-seq^tissue^right_kidney^ENCFF610JVS	DNase-seq		tissue	right kidney	ENCFF610JVS	0.9424	60047	Homo sapiens	hg19		Roadmap	ENCODE Processing Pipeline	2013-07-31
1662	A	1662	DNase-seq^tissue^right_kidney^ENCFF614FJM	DNase-seq		tissue	right kidney	ENCFF614FJM	0.9527	54343	Homo sapiens	hg19		Roadmap	ENCODE Processing Pipeline	2013-07-31
1663	A	1663	DNase-seq^tissue^right_kidney^ENCFF653DQL	DNase-seq		tissue	right kidney	ENCFF653DQL	0.9324	87682	Homo sapiens	hg19		Roadmap	ENCODE Processing Pipeline	2013-07-31
1664	A	1664	DNase-seq^tissue^right_kidney^ENCFF662ZSK	DNase-seq		tissue	right kidney	ENCFF662ZSK	0.9345	97625	Homo sapiens	hg19		Roadmap	ENCODE Processing Pipeline	2013-07-31
1665	A	1665	DNase-seq^tissue^right_kidney^ENCFF790MLW	DNase-seq		tissue	right kidney	ENCFF790MLW	0.9568	62658	Homo sapiens	hg19		Roadmap	ENCODE Processing Pipeline	2013-07-31
1666	A	1666	DNase-seq^tissue^right_kidney^ENCFF904UQR	DNase-seq		tissue	right kidney	ENCFF904UQR	0.9492	55177	Homo sapiens	hg19		Roadmap	ENCODE Processing Pipeline	2013-07-31
1667	A	1667	DNase-seq^tissue^right_kidney^ENCFF955SRI	DNase-seq		tissue	right kidney	ENCFF955SRI	0.933	77245	Homo sapiens	hg19		Roadmap	ENCODE Processing Pipeline	2013-07-31
1668	A	1668	DNase-seq^tissue^right_kidney^ENCFF964MKU	DNase-seq		tissue	right kidney	ENCFF964MKU	0.9424	60041	Homo sapiens	hg19		Roadmap	ENCODE Processing Pipeline	2013-07-31
1669	A	1669	DNase-seq^tissue^right_kidney^ENCFF982JMW	DNase-seq		tissue	right kidney	ENCFF982JMW	0.9324	87678	Homo sapiens	hg19		Roadmap	ENCODE Processing Pipeline	2013-07-31
1670	A	1670	DNase-seq^tissue^right_kidney^ENCFF999MRB	DNase-seq		tissue	right kidney	ENCFF999MRB	0.9417	69352	Homo sapiens	hg19		Roadmap	ENCODE Processing Pipeline	2013-07-31
1671	A	1671	DNase-seq^tissue^right_lobe_of_liver^ENCFF365DQA	DNase-seq		tissue	right lobe of liver	ENCFF365DQA	0.8359	151592	Homo sapiens	hg19		ENCODE	ENCODE Processing Pipeline	2017-10-01
1672	A	1672	DNase-seq^tissue^right_lobe_of_liver^ENCFF752PFI	DNase-seq		tissue	right lobe of liver	ENCFF752PFI	0.8359	151635	Homo sapiens	hg19		ENCODE	ENCODE Processing Pipeline	2017-10-01
1673	A	1673	DNase-seq^tissue^right_lung^ENCFF036PGY	DNase-seq		tissue	right lung	ENCFF036PGY	0.9304	85068	Homo sapiens	hg19		Roadmap	ENCODE Processing Pipeline	2013-07-31
1674	A	1674	DNase-seq^tissue^right_lung^ENCFF046QJY	DNase-seq		tissue	right lung	ENCFF046QJY	0.9396	79173	Homo sapiens	hg19		Roadmap	ENCODE Processing Pipeline	2013-07-31
1675	A	1675	DNase-seq^tissue^right_lung^ENCFF052SVM	DNase-seq		tissue	right lung	ENCFF052SVM	0.9153	127732	Homo sapiens	hg19		Roadmap	ENCODE Processing Pipeline	2013-07-31
1676	A	1676	DNase-seq^tissue^right_lung^ENCFF079RNM	DNase-seq		tissue	right lung	ENCFF079RNM	0.9294	109539	Homo sapiens	hg19		Roadmap	ENCODE Processing Pipeline	2013-07-31
1677	A	1677	DNase-seq^tissue^right_lung^ENCFF104JWY	DNase-seq		tissue	right lung	ENCFF104JWY	0.9255	90101	Homo sapiens	hg19		Roadmap	ENCODE Processing Pipeline	2013-07-31
1678	A	1678	DNase-seq^tissue^right_lung^ENCFF126IZH	DNase-seq		tissue	right lung	ENCFF126IZH	0.9444	79977	Homo sapiens	hg19		Roadmap	ENCODE Processing Pipeline	2013-07-31
1679	A	1679	DNase-seq^tissue^right_lung^ENCFF134ZJK	DNase-seq		tissue	right lung	ENCFF134ZJK	0.9176	122131	Homo sapiens	hg19		Roadmap	ENCODE Processing Pipeline	2013-07-31
1680	A	1680	DNase-seq^tissue^right_lung^ENCFF136FZU	DNase-seq		tissue	right lung	ENCFF136FZU	0.948	65465	Homo sapiens	hg19		Roadmap	ENCODE Processing Pipeline	2013-07-31
1681	A	1681	DNase-seq^tissue^right_lung^ENCFF245TMF	DNase-seq		tissue	right lung	ENCFF245TMF	0.9407	96283	Homo sapiens	hg19		Roadmap	ENCODE Processing Pipeline	2013-07-31
1682	A	1682	DNase-seq^tissue^right_lung^ENCFF257MHT	DNase-seq		tissue	right lung	ENCFF257MHT	0.9314	108881	Homo sapiens	hg19		Roadmap	ENCODE Processing Pipeline	2013-07-31
1683	A	1683	DNase-seq^tissue^right_lung^ENCFF278QPW	DNase-seq		tissue	right lung	ENCFF278QPW	0.9511	64710	Homo sapiens	hg19		Roadmap	ENCODE Processing Pipeline	2013-07-31
1684	A	1684	DNase-seq^tissue^right_lung^ENCFF288VSL	DNase-seq		tissue	right lung	ENCFF288VSL	0.9158	127572	Homo sapiens	hg19		Roadmap	ENCODE Processing Pipeline	2013-07-31
1685	A	1685	DNase-seq^tissue^right_lung^ENCFF299FPS	DNase-seq		tissue	right lung	ENCFF299FPS	0.9406	78893	Homo sapiens	hg19		Roadmap	ENCODE Processing Pipeline	2013-07-31
1686	A	1686	DNase-seq^tissue^right_lung^ENCFF304MPW	DNase-seq		tissue	right lung	ENCFF304MPW	0.9176	122121	Homo sapiens	hg19		Roadmap	ENCODE Processing Pipeline	2013-07-31
1687	A	1687	DNase-seq^tissue^right_lung^ENCFF344IND	DNase-seq		tissue	right lung	ENCFF344IND	0.9294	109551	Homo sapiens	hg19		Roadmap	ENCODE Processing Pipeline	2013-07-31
1688	A	1688	DNase-seq^tissue^right_lung^ENCFF361FJF	DNase-seq		tissue	right lung	ENCFF361FJF	0.9424	95565	Homo sapiens	hg19		Roadmap	ENCODE Processing Pipeline	2013-07-31
1689	A	1689	DNase-seq^tissue^right_lung^ENCFF428OZI	DNase-seq		tissue	right lung	ENCFF428OZI	0.9255	124278	Homo sapiens	hg19		Roadmap	ENCODE Processing Pipeline	2013-07-31
1690	A	1690	DNase-seq^tissue^right_lung^ENCFF465GKU	DNase-seq		tissue	right lung	ENCFF465GKU	0.9184	121874	Homo sapiens	hg19		Roadmap	ENCODE Processing Pipeline	2013-07-31
1691	A	1691	DNase-seq^tissue^right_lung^ENCFF475QCQ	DNase-seq		tissue	right lung	ENCFF475QCQ	0.948	65451	Homo sapiens	hg19		Roadmap	ENCODE Processing Pipeline	2013-07-31
1692	A	1692	DNase-seq^tissue^right_lung^ENCFF584LZP	DNase-seq		tissue	right lung	ENCFF584LZP	0.9397	79162	Homo sapiens	hg19		Roadmap	ENCODE Processing Pipeline	2013-07-31
1693	A	1693	DNase-seq^tissue^right_lung^ENCFF616EQW	DNase-seq		tissue	right lung	ENCFF616EQW	0.9382	64070	Homo sapiens	hg19		Roadmap	ENCODE Processing Pipeline	2013-07-31
1694	A	1694	DNase-seq^tissue^right_lung^ENCFF650YFS	DNase-seq		tissue	right lung	ENCFF650YFS	0.9255	90093	Homo sapiens	hg19		Roadmap	ENCODE Processing Pipeline	2013-07-31
1695	A	1695	DNase-seq^tissue^right_lung^ENCFF655VLV	DNase-seq		tissue	right lung	ENCFF655VLV	0.9267	90080	Homo sapiens	hg19		Roadmap	ENCODE Processing Pipeline	2013-07-31
1696	A	1696	DNase-seq^tissue^right_lung^ENCFF661AIO	DNase-seq		tissue	right lung	ENCFF661AIO	0.9304	85061	Homo sapiens	hg19		Roadmap	ENCODE Processing Pipeline	2013-07-31
1697	A	1697	DNase-seq^tissue^right_lung^ENCFF664QUB	DNase-seq		tissue	right lung	ENCFF664QUB	0.9154	127753	Homo sapiens	hg19		Roadmap	ENCODE Processing Pipeline	2013-07-31
1698	A	1698	DNase-seq^tissue^right_lung^ENCFF678OAV	DNase-seq		tissue	right lung	ENCFF678OAV	0.9413	63347	Homo sapiens	hg19		Roadmap	ENCODE Processing Pipeline	2013-07-31
1699	A	1699	DNase-seq^tissue^right_lung^ENCFF803THQ	DNase-seq		tissue	right lung	ENCFF803THQ	0.9453	79176	Homo sapiens	hg19		Roadmap	ENCODE Processing Pipeline	2013-07-31
1700	A	1700	DNase-seq^tissue^right_lung^ENCFF828TWL	DNase-seq		tissue	right lung	ENCFF828TWL	0.9326	84764	Homo sapiens	hg19		Roadmap	ENCODE Processing Pipeline	2013-07-31
1701	A	1701	DNase-seq^tissue^right_lung^ENCFF852EZT	DNase-seq		tissue	right lung	ENCFF852EZT	0.9273	123536	Homo sapiens	hg19		Roadmap	ENCODE Processing Pipeline	2013-07-31
1702	A	1702	DNase-seq^tissue^right_lung^ENCFF857LHK	DNase-seq		tissue	right lung	ENCFF857LHK	0.9382	64077	Homo sapiens	hg19		Roadmap	ENCODE Processing Pipeline	2013-07-31
1703	A	1703	DNase-seq^tissue^right_lung^ENCFF863EHC	DNase-seq		tissue	right lung	ENCFF863EHC	0.9407	96270	Homo sapiens	hg19		Roadmap	ENCODE Processing Pipeline	2013-07-31
1704	A	1704	DNase-seq^tissue^right_lung^ENCFF975JLM	DNase-seq		tissue	right lung	ENCFF975JLM	0.9444	79991	Homo sapiens	hg19		Roadmap	ENCODE Processing Pipeline	2013-07-31
1705	A	1705	DNase-seq^tissue^right_lung^ENCFF982BYK	DNase-seq		tissue	right lung	ENCFF982BYK	0.9255	124261	Homo sapiens	hg19		Roadmap	ENCODE Processing Pipeline	2013-07-31
1706	A	1706	DNase-seq^tissue^right_renal_cortex_interstitium^ENCFF043UST	DNase-seq		tissue	right renal cortex interstitium	ENCFF043UST	0.9441	51876	Homo sapiens	hg19		Roadmap	ENCODE Processing Pipeline	2013-07-31
1707	A	1707	DNase-seq^tissue^right_renal_cortex_interstitium^ENCFF056FRC	DNase-seq		tissue	right renal cortex interstitium	ENCFF056FRC	0.9477	51146	Homo sapiens	hg19		Roadmap	ENCODE Processing Pipeline	2013-07-31
1708	A	1708	DNase-seq^tissue^right_renal_cortex_interstitium^ENCFF059TKF	DNase-seq		tissue	right renal cortex interstitium	ENCFF059TKF	0.947	59492	Homo sapiens	hg19		Roadmap	ENCODE Processing Pipeline	2013-07-31
1709	A	1709	DNase-seq^tissue^right_renal_cortex_interstitium^ENCFF108GEI	DNase-seq		tissue	right renal cortex interstitium	ENCFF108GEI	0.947	59526	Homo sapiens	hg19		Roadmap	ENCODE Processing Pipeline	2013-07-31
1710	A	1710	DNase-seq^tissue^right_renal_cortex_interstitium^ENCFF251NTZ	DNase-seq		tissue	right renal cortex interstitium	ENCFF251NTZ	0.9329	74240	Homo sapiens	hg19		Roadmap	ENCODE Processing Pipeline	2013-07-31
1711	A	1711	DNase-seq^tissue^right_renal_cortex_interstitium^ENCFF408KGV	DNase-seq		tissue	right renal cortex interstitium	ENCFF408KGV	0.9366	73647	Homo sapiens	hg19		Roadmap	ENCODE Processing Pipeline	2013-07-31
1712	A	1712	DNase-seq^tissue^right_renal_cortex_interstitium^ENCFF568IPS	DNase-seq		tissue	right renal cortex interstitium	ENCFF568IPS	0.933	74226	Homo sapiens	hg19		Roadmap	ENCODE Processing Pipeline	2013-07-31
1713	A	1713	DNase-seq^tissue^right_renal_cortex_interstitium^ENCFF585XKV	DNase-seq		tissue	right renal cortex interstitium	ENCFF585XKV	0.9441	51876	Homo sapiens	hg19		Roadmap	ENCODE Processing Pipeline	2013-07-31
1714	A	1714	DNase-seq^tissue^right_renal_cortex_interstitium^ENCFF952DIQ	DNase-seq		tissue	right renal cortex interstitium	ENCFF952DIQ	0.9497	58625	Homo sapiens	hg19		Roadmap	ENCODE Processing Pipeline	2013-07-31
1715	A	1715	DNase-seq^tissue^right_renal_pelvis^ENCFF033GXT	DNase-seq		tissue	right renal pelvis	ENCFF033GXT	0.9512	64754	Homo sapiens	hg19		Roadmap	ENCODE Processing Pipeline	2013-07-31
1716	A	1716	DNase-seq^tissue^right_renal_pelvis^ENCFF242ABW	DNase-seq		tissue	right renal pelvis	ENCFF242ABW	0.959	60126	Homo sapiens	hg19		Roadmap	ENCODE Processing Pipeline	2013-07-31
1717	A	1717	DNase-seq^tissue^right_renal_pelvis^ENCFF243ZBV	DNase-seq		tissue	right renal pelvis	ENCFF243ZBV	0.9512	64741	Homo sapiens	hg19		Roadmap	ENCODE Processing Pipeline	2013-07-31
1718	A	1718	DNase-seq^tissue^right_renal_pelvis^ENCFF346ZSZ	DNase-seq		tissue	right renal pelvis	ENCFF346ZSZ	0.9359	73878	Homo sapiens	hg19		Roadmap	ENCODE Processing Pipeline	2013-07-31
1719	A	1719	DNase-seq^tissue^right_renal_pelvis^ENCFF360OCL	DNase-seq		tissue	right renal pelvis	ENCFF360OCL	0.9333	76304	Homo sapiens	hg19		Roadmap	ENCODE Processing Pipeline	2013-07-31
1720	A	1720	DNase-seq^tissue^right_renal_pelvis^ENCFF374BCD	DNase-seq		tissue	right renal pelvis	ENCFF374BCD	0.9354	74158	Homo sapiens	hg19		Roadmap	ENCODE Processing Pipeline	2013-07-31
1721	A	1721	DNase-seq^tissue^right_renal_pelvis^ENCFF433EYA	DNase-seq		tissue	right renal pelvis	ENCFF433EYA	0.9333	76294	Homo sapiens	hg19		Roadmap	ENCODE Processing Pipeline	2013-07-31
1722	A	1722	DNase-seq^tissue^right_renal_pelvis^ENCFF573KCL	DNase-seq		tissue	right renal pelvis	ENCFF573KCL	0.9553	61188	Homo sapiens	hg19		Roadmap	ENCODE Processing Pipeline	2013-07-31
1723	A	1723	DNase-seq^tissue^right_renal_pelvis^ENCFF652KUN	DNase-seq		tissue	right renal pelvis	ENCFF652KUN	0.9553	61199	Homo sapiens	hg19		Roadmap	ENCODE Processing Pipeline	2013-07-31
1724	A	1724	DNase-seq^tissue^right_renal_pelvis^ENCFF717OZX	DNase-seq		tissue	right renal pelvis	ENCFF717OZX	0.9372	75543	Homo sapiens	hg19		Roadmap	ENCODE Processing Pipeline	2013-07-31
1725	A	1725	DNase-seq^tissue^right_renal_pelvis^ENCFF799OWA	DNase-seq		tissue	right renal pelvis	ENCFF799OWA	0.9525	64049	Homo sapiens	hg19		Roadmap	ENCODE Processing Pipeline	2013-07-31
1726	A	1726	DNase-seq^tissue^right_renal_pelvis^ENCFF897GBH	DNase-seq		tissue	right renal pelvis	ENCFF897GBH	0.9354	74146	Homo sapiens	hg19		Roadmap	ENCODE Processing Pipeline	2013-07-31
1727	A	1727	DNase-seq^tissue^small_intestine^ENCFF050MNJ	DNase-seq		tissue	small intestine	ENCFF050MNJ	0.9476	57090	Homo sapiens	hg19		Roadmap	ENCODE Processing Pipeline	2013-07-31
1728	A	1728	DNase-seq^tissue^small_intestine^ENCFF063OCF	DNase-seq		tissue	small intestine	ENCFF063OCF	0.943	75178	Homo sapiens	hg19		Roadmap	ENCODE Processing Pipeline	2013-07-31
1729	A	1729	DNase-seq^tissue^small_intestine^ENCFF070ZJT	DNase-seq		tissue	small intestine	ENCFF070ZJT	0.932	80305	Homo sapiens	hg19		Roadmap	ENCODE Processing Pipeline	2013-07-31
1730	A	1730	DNase-seq^tissue^small_intestine^ENCFF072PQR	DNase-seq		tissue	small intestine	ENCFF072PQR	0.9221	106604	Homo sapiens	hg19		Roadmap	ENCODE Processing Pipeline	2013-07-31
1731	A	1731	DNase-seq^tissue^small_intestine^ENCFF075LFT	DNase-seq		tissue	small intestine	ENCFF075LFT	0.9315	72427	Homo sapiens	hg19		Roadmap	ENCODE Processing Pipeline	2013-07-31
1732	A	1732	DNase-seq^tissue^small_intestine^ENCFF102CQZ	DNase-seq		tissue	small intestine	ENCFF102CQZ	0.9294	79850	Homo sapiens	hg19		Roadmap	ENCODE Processing Pipeline	2013-07-31
1733	A	1733	DNase-seq^tissue^small_intestine^ENCFF114CIS	DNase-seq		tissue	small intestine	ENCFF114CIS	0.9447	57591	Homo sapiens	hg19		Roadmap	ENCODE Processing Pipeline	2013-07-31
1734	A	1734	DNase-seq^tissue^small_intestine^ENCFF114NLK	DNase-seq		tissue	small intestine	ENCFF114NLK	0.943	75166	Homo sapiens	hg19		Roadmap	ENCODE Processing Pipeline	2013-07-31
1735	A	1735	DNase-seq^tissue^small_intestine^ENCFF137KRV	DNase-seq		tissue	small intestine	ENCFF137KRV	0.8847	224456	Homo sapiens	hg19		Roadmap	ENCODE Processing Pipeline	2013-07-31
1736	A	1736	DNase-seq^tissue^small_intestine^ENCFF193WYH	DNase-seq		tissue	small intestine	ENCFF193WYH	0.9285	76984	Homo sapiens	hg19		Roadmap	ENCODE Processing Pipeline	2013-07-31
1737	A	1737	DNase-seq^tissue^small_intestine^ENCFF273EIR	DNase-seq		tissue	small intestine	ENCFF273EIR	0.8824	222254	Homo sapiens	hg19		Roadmap	ENCODE Processing Pipeline	2013-07-31
1738	A	1738	DNase-seq^tissue^small_intestine^ENCFF289LRM	DNase-seq		tissue	small intestine	ENCFF289LRM	0.9239	60099	Homo sapiens	hg19		Roadmap	ENCODE Processing Pipeline	2013-07-31
1739	A	1739	DNase-seq^tissue^small_intestine^ENCFF298ZZV	DNase-seq		tissue	small intestine	ENCFF298ZZV	0.9171	93173	Homo sapiens	hg19		Roadmap	ENCODE Processing Pipeline	2013-07-31
1740	A	1740	DNase-seq^tissue^small_intestine^ENCFF305FTY	DNase-seq		tissue	small intestine	ENCFF305FTY	0.9415	57522	Homo sapiens	hg19		Roadmap	ENCODE Processing Pipeline	2013-07-31
1741	A	1741	DNase-seq^tissue^small_intestine^ENCFF321LTV	DNase-seq		tissue	small intestine	ENCFF321LTV	0.9294	72643	Homo sapiens	hg19		Roadmap	ENCODE Processing Pipeline	2013-07-31
1742	A	1742	DNase-seq^tissue^small_intestine^ENCFF442AYJ	DNase-seq		tissue	small intestine	ENCFF442AYJ	0.9415	57531	Homo sapiens	hg19		Roadmap	ENCODE Processing Pipeline	2013-07-31
1743	A	1743	DNase-seq^tissue^small_intestine^ENCFF453ZDK	DNase-seq		tissue	small intestine	ENCFF453ZDK	0.9311	77728	Homo sapiens	hg19		Roadmap	ENCODE Processing Pipeline	2013-07-31
1744	A	1744	DNase-seq^tissue^small_intestine^ENCFF514SRC	DNase-seq		tissue	small intestine	ENCFF514SRC	0.9184	93974	Homo sapiens	hg19		Roadmap	ENCODE Processing Pipeline	2013-07-31
1745	A	1745	DNase-seq^tissue^small_intestine^ENCFF515IOM	DNase-seq		tissue	small intestine	ENCFF515IOM	0.9329	72808	Homo sapiens	hg19		Roadmap	ENCODE Processing Pipeline	2013-07-31
1746	A	1746	DNase-seq^tissue^small_intestine^ENCFF523KLV	DNase-seq		tissue	small intestine	ENCFF523KLV	0.9242	107391	Homo sapiens	hg19		Roadmap	ENCODE Processing Pipeline	2013-07-31
1747	A	1747	DNase-seq^tissue^small_intestine^ENCFF559HGO	DNase-seq		tissue	small intestine	ENCFF559HGO	0.9294	79856	Homo sapiens	hg19		Roadmap	ENCODE Processing Pipeline	2013-07-31
1748	A	1748	DNase-seq^tissue^small_intestine^ENCFF564SMU	DNase-seq		tissue	small intestine	ENCFF564SMU	0.9316	72436	Homo sapiens	hg19		Roadmap	ENCODE Processing Pipeline	2013-07-31
1749	A	1749	DNase-seq^tissue^small_intestine^ENCFF599BMR	DNase-seq		tissue	small intestine	ENCFF599BMR	0.9171	93186	Homo sapiens	hg19		Roadmap	ENCODE Processing Pipeline	2013-07-31
1750	A	1750	DNase-seq^tissue^small_intestine^ENCFF640MSE	DNase-seq		tissue	small intestine	ENCFF640MSE	0.9248	61211	Homo sapiens	hg19		Roadmap	ENCODE Processing Pipeline	2013-07-31
1751	A	1751	DNase-seq^tissue^small_intestine^ENCFF692AJW	DNase-seq		tissue	small intestine	ENCFF692AJW	0.9476	57094	Homo sapiens	hg19		Roadmap	ENCODE Processing Pipeline	2013-07-31
1752	A	1752	DNase-seq^tissue^small_intestine^ENCFF722CYJ	DNase-seq		tissue	small intestine	ENCFF722CYJ	0.8823	222291	Homo sapiens	hg19		Roadmap	ENCODE Processing Pipeline	2013-07-31
1753	A	1753	DNase-seq^tissue^small_intestine^ENCFF751OEX	DNase-seq		tissue	small intestine	ENCFF751OEX	0.9239	60108	Homo sapiens	hg19		Roadmap	ENCODE Processing Pipeline	2013-07-31
1754	A	1754	DNase-seq^tissue^small_intestine^ENCFF787RYE	DNase-seq		tissue	small intestine	ENCFF787RYE	0.9294	72630	Homo sapiens	hg19		Roadmap	ENCODE Processing Pipeline	2013-07-31
1755	A	1755	DNase-seq^tissue^small_intestine^ENCFF866PBJ	DNase-seq		tissue	small intestine	ENCFF866PBJ	0.9446	75092	Homo sapiens	hg19		Roadmap	ENCODE Processing Pipeline	2013-07-31
1756	A	1756	DNase-seq^tissue^small_intestine^ENCFF917YWY	DNase-seq		tissue	small intestine	ENCFF917YWY	0.9285	76993	Homo sapiens	hg19		Roadmap	ENCODE Processing Pipeline	2013-07-31
1757	A	1757	DNase-seq^tissue^small_intestine^ENCFF928MTS	DNase-seq		tissue	small intestine	ENCFF928MTS	0.9308	73340	Homo sapiens	hg19		Roadmap	ENCODE Processing Pipeline	2013-07-31
1758	A	1758	DNase-seq^tissue^small_intestine^ENCFF941FIK	DNase-seq		tissue	small intestine	ENCFF941FIK	0.922	106616	Homo sapiens	hg19		Roadmap	ENCODE Processing Pipeline	2013-07-31
1759	A	1759	DNase-seq^tissue^small_intestine^ENCFF989NHM	DNase-seq		tissue	small intestine	ENCFF989NHM	0.9491	57333	Homo sapiens	hg19		Roadmap	ENCODE Processing Pipeline	2013-07-31
1760	A	1760	DNase-seq^tissue^spinal_cord^ENCFF038VGE	DNase-seq		tissue	spinal cord	ENCFF038VGE	0.9545	52471	Homo sapiens	hg19		Roadmap	ENCODE Processing Pipeline	2013-07-31
1761	A	1761	DNase-seq^tissue^spinal_cord^ENCFF162HDT	DNase-seq		tissue	spinal cord	ENCFF162HDT	0.9512	59251	Homo sapiens	hg19		Roadmap	ENCODE Processing Pipeline	2013-07-31
1762	A	1762	DNase-seq^tissue^spinal_cord^ENCFF193AML	DNase-seq		tissue	spinal cord	ENCFF193AML	0.8922	290103	Homo sapiens	hg19		Roadmap	ENCODE Processing Pipeline	2013-07-31
1763	A	1763	DNase-seq^tissue^spinal_cord^ENCFF196ENU	DNase-seq		tissue	spinal cord	ENCFF196ENU	0.9558	51241	Homo sapiens	hg19		Roadmap	ENCODE Processing Pipeline	2013-07-31
1764	A	1764	DNase-seq^tissue^spinal_cord^ENCFF382MCS	DNase-seq		tissue	spinal cord	ENCFF382MCS	0.9535	63135	Homo sapiens	hg19		Roadmap	ENCODE Processing Pipeline	2013-07-31
1765	A	1765	DNase-seq^tissue^spinal_cord^ENCFF384YXE	DNase-seq		tissue	spinal cord	ENCFF384YXE	0.9545	52467	Homo sapiens	hg19		Roadmap	ENCODE Processing Pipeline	2013-07-31
1766	A	1766	DNase-seq^tissue^spinal_cord^ENCFF640MFC	DNase-seq		tissue	spinal cord	ENCFF640MFC	0.9553	62291	Homo sapiens	hg19		Roadmap	ENCODE Processing Pipeline	2013-07-31
1767	A	1767	DNase-seq^tissue^spinal_cord^ENCFF725LKV	DNase-seq		tissue	spinal cord	ENCFF725LKV	0.939	82897	Homo sapiens	hg19		Roadmap	ENCODE Processing Pipeline	2013-07-31
1768	A	1768	DNase-seq^tissue^spinal_cord^ENCFF753RBC	DNase-seq		tissue	spinal cord	ENCFF753RBC	0.939	82910	Homo sapiens	hg19		Roadmap	ENCODE Processing Pipeline	2013-07-31
1769	A	1769	DNase-seq^tissue^spinal_cord^ENCFF789TOW	DNase-seq		tissue	spinal cord	ENCFF789TOW	0.8922	290130	Homo sapiens	hg19		Roadmap	ENCODE Processing Pipeline	2013-07-31
1770	A	1770	DNase-seq^tissue^spinal_cord^ENCFF795ISF	DNase-seq		tissue	spinal cord	ENCFF795ISF	0.941	81741	Homo sapiens	hg19		Roadmap	ENCODE Processing Pipeline	2013-07-31
1771	A	1771	DNase-seq^tissue^spinal_cord^ENCFF817OHQ	DNase-seq		tissue	spinal cord	ENCFF817OHQ	0.9536	63144	Homo sapiens	hg19		Roadmap	ENCODE Processing Pipeline	2013-07-31
1772	A	1772	DNase-seq^tissue^spinal_cord^ENCFF866THD	DNase-seq		tissue	spinal cord	ENCFF866THD	0.9529	58156	Homo sapiens	hg19		Roadmap	ENCODE Processing Pipeline	2013-07-31
1773	A	1773	DNase-seq^tissue^spinal_cord^ENCFF940SCA	DNase-seq		tissue	spinal cord	ENCFF940SCA	0.9511	59235	Homo sapiens	hg19		Roadmap	ENCODE Processing Pipeline	2013-07-31
1774	A	1774	DNase-seq^tissue^spinal_cord^ENCFF982KOJ	DNase-seq		tissue	spinal cord	ENCFF982KOJ	0.8925	292445	Homo sapiens	hg19		Roadmap	ENCODE Processing Pipeline	2013-07-31
1775	A	1775	DNase-seq^tissue^spleen^ENCFF021ICC	DNase-seq		tissue	spleen	ENCFF021ICC	0.844	246637	Homo sapiens	hg19		ENCODE	ENCODE Processing Pipeline	2017-10-23
1776	A	1776	DNase-seq^tissue^spleen^ENCFF080UTT	DNase-seq		tissue	spleen	ENCFF080UTT	0.9476	58095	Homo sapiens	hg19		Roadmap	ENCODE Processing Pipeline	2013-07-31
1777	A	1777	DNase-seq^tissue^spleen^ENCFF382VKO	DNase-seq		tissue	spleen	ENCFF382VKO	0.9486	58272	Homo sapiens	hg19		Roadmap	ENCODE Processing Pipeline	2013-07-31
1778	A	1778	DNase-seq^tissue^spleen^ENCFF587YNA	DNase-seq		tissue	spleen	ENCFF587YNA	0.9474	58104	Homo sapiens	hg19		Roadmap	ENCODE Processing Pipeline	2013-07-31
1779	A	1779	DNase-seq^tissue^spleen^ENCFF609AWS	DNase-seq		tissue	spleen	ENCFF609AWS	0.844	246683	Homo sapiens	hg19		ENCODE	ENCODE Processing Pipeline	2017-10-23
1780	A	1780	DNase-seq^tissue^stomach^ENCFF015MZL	DNase-seq		tissue	stomach	ENCFF015MZL	0.9559	85334	Homo sapiens	hg19		ENCODE	John Stamatoyannopoulos, UW	2016-09-22
1781	A	1781	DNase-seq^tissue^stomach^ENCFF069HXE	DNase-seq		tissue	stomach	ENCFF069HXE	0.9459	88518	Homo sapiens	hg19		Roadmap	ENCODE Processing Pipeline	2013-07-31
1782	A	1782	DNase-seq^tissue^stomach^ENCFF080NAO	DNase-seq		tissue	stomach	ENCFF080NAO	0.9759	37175	Homo sapiens	hg19		Roadmap	ENCODE Processing Pipeline	2013-07-31
1783	A	1783	DNase-seq^tissue^stomach^ENCFF087QAV	DNase-seq		tissue	stomach	ENCFF087QAV	0.9492	70302	Homo sapiens	hg19		Roadmap	ENCODE Processing Pipeline	2013-07-31
1784	A	1784	DNase-seq^tissue^stomach^ENCFF104PLB	DNase-seq		tissue	stomach	ENCFF104PLB	0.9776	41888	Homo sapiens	hg19		ENCODE	ENCODE Processing Pipeline	2016-09-22
1785	A	1785	DNase-seq^tissue^stomach^ENCFF122TCQ	DNase-seq		tissue	stomach	ENCFF122TCQ	0.9759	37185	Homo sapiens	hg19		Roadmap	ENCODE Processing Pipeline	2013-07-31
1786	A	1786	DNase-seq^tissue^stomach^ENCFF145VMR	DNase-seq		tissue	stomach	ENCFF145VMR	0.9776	41887	Homo sapiens	hg19		ENCODE	ENCODE Processing Pipeline	2016-09-22
1787	A	1787	DNase-seq^tissue^stomach^ENCFF151DGI	DNase-seq		tissue	stomach	ENCFF151DGI	0.8475	103836	Homo sapiens	hg19		ENCODE	ENCODE Processing Pipeline	2017-10-02
1788	A	1788	DNase-seq^tissue^stomach^ENCFF153XYG	DNase-seq		tissue	stomach	ENCFF153XYG	0.8995	182609	Homo sapiens	hg19		ENCODE	John Stamatoyannopoulos, UW	2016-09-22
1789	A	1789	DNase-seq^tissue^stomach^ENCFF163AYI	DNase-seq		tissue	stomach	ENCFF163AYI	0.9363	78741	Homo sapiens	hg19		Roadmap	ENCODE Processing Pipeline	2013-07-31
1790	A	1790	DNase-seq^tissue^stomach^ENCFF173ZUV	DNase-seq		tissue	stomach	ENCFF173ZUV	0.9492	70290	Homo sapiens	hg19		Roadmap	ENCODE Processing Pipeline	2013-07-31
1791	A	1791	DNase-seq^tissue^stomach^ENCFF191JBX	DNase-seq		tissue	stomach	ENCFF191JBX	0.9501	83265	Homo sapiens	hg19		Roadmap	ENCODE Processing Pipeline	2013-07-31
1792	A	1792	DNase-seq^tissue^stomach^ENCFF199RXV	DNase-seq		tissue	stomach	ENCFF199RXV	0.9475	52186	Homo sapiens	hg19		Roadmap	ENCODE Processing Pipeline	2013-07-31
1793	A	1793	DNase-seq^tissue^stomach^ENCFF208QNH	DNase-seq		tissue	stomach	ENCFF208QNH	0.9308	62382	Homo sapiens	hg19		Roadmap	ENCODE Processing Pipeline	2013-07-31
1794	A	1794	DNase-seq^tissue^stomach^ENCFF229RBJ	DNase-seq		tissue	stomach	ENCFF229RBJ	0.8326	141347	Homo sapiens	hg19		ENCODE	ENCODE Processing Pipeline	2017-10-01
1795	A	1795	DNase-seq^tissue^stomach^ENCFF241TQC	DNase-seq		tissue	stomach	ENCFF241TQC	0.8565	129205	Homo sapiens	hg19		ENCODE	ENCODE Processing Pipeline	2017-10-01
1796	A	1796	DNase-seq^tissue^stomach^ENCFF326IQU	DNase-seq		tissue	stomach	ENCFF326IQU	0.9601	48252	Homo sapiens	hg19		Roadmap	ENCODE Processing Pipeline	2013-07-31
1797	A	1797	DNase-seq^tissue^stomach^ENCFF330QXG	DNase-seq		tissue	stomach	ENCFF330QXG	0.8882	212217	Homo sapiens	hg19		ENCODE	ENCODE Processing Pipeline	2016-09-22
1798	A	1798	DNase-seq^tissue^stomach^ENCFF360CCE	DNase-seq		tissue	stomach	ENCFF360CCE	0.9449	88459	Homo sapiens	hg19		Roadmap	ENCODE Processing Pipeline	2013-07-31
1799	A	1799	DNase-seq^tissue^stomach^ENCFF369YZL	DNase-seq		tissue	stomach	ENCFF369YZL	0.9449	88452	Homo sapiens	hg19		Roadmap	ENCODE Processing Pipeline	2013-07-31
1800	A	1800	DNase-seq^tissue^stomach^ENCFF388MIC	DNase-seq		tissue	stomach	ENCFF388MIC	0.8896	209207	Homo sapiens	hg19		ENCODE	ENCODE Processing Pipeline	2016-09-22
1801	A	1801	DNase-seq^tissue^stomach^ENCFF447UPF	DNase-seq		tissue	stomach	ENCFF447UPF	0.9454	75075	Homo sapiens	hg19		Roadmap	ENCODE Processing Pipeline	2013-07-31
1802	A	1802	DNase-seq^tissue^stomach^ENCFF459XGI	DNase-seq		tissue	stomach	ENCFF459XGI	0.9522	69467	Homo sapiens	hg19		Roadmap	ENCODE Processing Pipeline	2013-07-31
1803	A	1803	DNase-seq^tissue^stomach^ENCFF490TJL	DNase-seq		tissue	stomach	ENCFF490TJL	0.9623	47016	Homo sapiens	hg19		Roadmap	ENCODE Processing Pipeline	2013-07-31
1804	A	1804	DNase-seq^tissue^stomach^ENCFF512ZNR	DNase-seq		tissue	stomach	ENCFF512ZNR	0.8565	129171	Homo sapiens	hg19		ENCODE	ENCODE Processing Pipeline	2017-10-01
1805	A	1805	DNase-seq^tissue^stomach^ENCFF516KID	DNase-seq		tissue	stomach	ENCFF516KID	0.9628	47137	Homo sapiens	hg19		Roadmap	ENCODE Processing Pipeline	2013-07-31
1806	A	1806	DNase-seq^tissue^stomach^ENCFF530CBM	DNase-seq		tissue	stomach	ENCFF530CBM	0.8475	103813	Homo sapiens	hg19		ENCODE	ENCODE Processing Pipeline	2017-10-02
1807	A	1807	DNase-seq^tissue^stomach^ENCFF543NMS	DNase-seq		tissue	stomach	ENCFF543NMS	0.9566	49231	Homo sapiens	hg19		Roadmap	ENCODE Processing Pipeline	2013-07-31
1808	A	1808	DNase-seq^tissue^stomach^ENCFF543NNF	DNase-seq		tissue	stomach	ENCFF543NNF	0.8881	212320	Homo sapiens	hg19		ENCODE	ENCODE Processing Pipeline	2016-09-22
1809	A	1809	DNase-seq^tissue^stomach^ENCFF580VSJ	DNase-seq		tissue	stomach	ENCFF580VSJ	0.9373	79917	Homo sapiens	hg19		Roadmap	ENCODE Processing Pipeline	2013-07-31
1810	A	1810	DNase-seq^tissue^stomach^ENCFF613IXQ	DNase-seq		tissue	stomach	ENCFF613IXQ	0.8969	314984	Homo sapiens	hg19		Roadmap	ENCODE Processing Pipeline	2013-07-31
1811	A	1811	DNase-seq^tissue^stomach^ENCFF634NQJ	DNase-seq		tissue	stomach	ENCFF634NQJ	0.9576	40853	Homo sapiens	hg19		Roadmap	ENCODE Processing Pipeline	2013-07-31
1812	A	1812	DNase-seq^tissue^stomach^ENCFF636QEY	DNase-seq		tissue	stomach	ENCFF636QEY	0.9634	47674	Homo sapiens	hg19		Roadmap	ENCODE Processing Pipeline	2013-07-31
1813	A	1813	DNase-seq^tissue^stomach^ENCFF637BPM	DNase-seq		tissue	stomach	ENCFF637BPM	0.8326	141322	Homo sapiens	hg19		ENCODE	ENCODE Processing Pipeline	2017-10-01
1814	A	1814	DNase-seq^tissue^stomach^ENCFF637ZID	DNase-seq		tissue	stomach	ENCFF637ZID	0.9456	83474	Homo sapiens	hg19		Roadmap	ENCODE Processing Pipeline	2013-07-31
1815	A	1815	DNase-seq^tissue^stomach^ENCFF640UDN	DNase-seq		tissue	stomach	ENCFF640UDN	0.9565	40853	Homo sapiens	hg19		Roadmap	ENCODE Processing Pipeline	2013-07-31
1816	A	1816	DNase-seq^tissue^stomach^ENCFF670JBM	DNase-seq		tissue	stomach	ENCFF670JBM	0.9775	37333	Homo sapiens	hg19		Roadmap	ENCODE Processing Pipeline	2013-07-31
1817	A	1817	DNase-seq^tissue^stomach^ENCFF682OQR	DNase-seq		tissue	stomach	ENCFF682OQR	0.9472	74579	Homo sapiens	hg19		Roadmap	ENCODE Processing Pipeline	2013-07-31
1818	A	1818	DNase-seq^tissue^stomach^ENCFF690IVT	DNase-seq		tissue	stomach	ENCFF690IVT	0.9476	52181	Homo sapiens	hg19		Roadmap	ENCODE Processing Pipeline	2013-07-31
1819	A	1819	DNase-seq^tissue^stomach^ENCFF701AFB	DNase-seq		tissue	stomach	ENCFF701AFB	0.9129	81502	Homo sapiens	hg19		Roadmap	ENCODE Processing Pipeline	2013-07-31
1820	A	1820	DNase-seq^tissue^stomach^ENCFF701IYS	DNase-seq		tissue	stomach	ENCFF701IYS	0.9363	78748	Homo sapiens	hg19		Roadmap	ENCODE Processing Pipeline	2013-07-31
1821	A	1821	DNase-seq^tissue^stomach^ENCFF731WEV	DNase-seq		tissue	stomach	ENCFF731WEV	0.9308	62379	Homo sapiens	hg19		Roadmap	ENCODE Processing Pipeline	2013-07-31
1822	A	1822	DNase-seq^tissue^stomach^ENCFF738QCO	DNase-seq		tissue	stomach	ENCFF738QCO	0.9601	48257	Homo sapiens	hg19		Roadmap	ENCODE Processing Pipeline	2013-07-31
1823	A	1823	DNase-seq^tissue^stomach^ENCFF760JNT	DNase-seq		tissue	stomach	ENCFF760JNT	0.9768	40592	Homo sapiens	hg19		ENCODE	ENCODE Processing Pipeline	2016-09-22
1824	A	1824	DNase-seq^tissue^stomach^ENCFF761TYQ	DNase-seq		tissue	stomach	ENCFF761TYQ	0.9658	46406	Homo sapiens	hg19		Roadmap	ENCODE Processing Pipeline	2013-07-31
1825	A	1825	DNase-seq^tissue^stomach^ENCFF761ZIK	DNase-seq		tissue	stomach	ENCFF761ZIK	0.9628	47130	Homo sapiens	hg19		Roadmap	ENCODE Processing Pipeline	2013-07-31
1826	A	1826	DNase-seq^tissue^stomach^ENCFF819MDU	DNase-seq		tissue	stomach	ENCFF819MDU	0.9455	83469	Homo sapiens	hg19		Roadmap	ENCODE Processing Pipeline	2013-07-31
1827	A	1827	DNase-seq^tissue^stomach^ENCFF820KNU	DNase-seq		tissue	stomach	ENCFF820KNU	0.9622	47005	Homo sapiens	hg19		Roadmap	ENCODE Processing Pipeline	2013-07-31
1828	A	1828	DNase-seq^tissue^stomach^ENCFF847JTV	DNase-seq		tissue	stomach	ENCFF847JTV	0.9665	52581	Homo sapiens	hg19		Roadmap	ENCODE Processing Pipeline	2013-07-31
1829	A	1829	DNase-seq^tissue^stomach^ENCFF849IJR	DNase-seq		tissue	stomach	ENCFF849IJR	0.9454	75062	Homo sapiens	hg19		Roadmap	ENCODE Processing Pipeline	2013-07-31
1830	A	1830	DNase-seq^tissue^stomach^ENCFF857MFE	DNase-seq		tissue	stomach	ENCFF857MFE	0.9639	52566	Homo sapiens	hg19		Roadmap	ENCODE Processing Pipeline	2013-07-31
1831	A	1831	DNase-seq^tissue^stomach^ENCFF877XCF	DNase-seq		tissue	stomach	ENCFF877XCF	0.9639	52595	Homo sapiens	hg19		Roadmap	ENCODE Processing Pipeline	2013-07-31
1832	A	1832	DNase-seq^tissue^stomach^ENCFF881SHA	DNase-seq		tissue	stomach	ENCFF881SHA	0.9661	46467	Homo sapiens	hg19		Roadmap	ENCODE Processing Pipeline	2013-07-31
1833	A	1833	DNase-seq^tissue^stomach^ENCFF908KXP	DNase-seq		tissue	stomach	ENCFF908KXP	0.9483	52095	Homo sapiens	hg19		Roadmap	ENCODE Processing Pipeline	2013-07-31
1834	A	1834	DNase-seq^tissue^stomach^ENCFF909LBR	DNase-seq		tissue	stomach	ENCFF909LBR	0.9567	40848	Homo sapiens	hg19		Roadmap	ENCODE Processing Pipeline	2013-07-31
1835	A	1835	DNase-seq^tissue^stomach^ENCFF916VOC	DNase-seq		tissue	stomach	ENCFF916VOC	0.8964	316086	Homo sapiens	hg19		Roadmap	ENCODE Processing Pipeline	2013-07-31
1836	A	1836	DNase-seq^tissue^stomach^ENCFF922JEK	DNase-seq		tissue	stomach	ENCFF922JEK	0.913	80248	Homo sapiens	hg19		Roadmap	ENCODE Processing Pipeline	2013-07-31
1837	A	1837	DNase-seq^tissue^stomach^ENCFF929JWE	DNase-seq		tissue	stomach	ENCFF929JWE	0.9269	62731	Homo sapiens	hg19		Roadmap	ENCODE Processing Pipeline	2013-07-31
1838	A	1838	DNase-seq^tissue^stomach^ENCFF933ABR	DNase-seq		tissue	stomach	ENCFF933ABR	0.8964	316130	Homo sapiens	hg19		Roadmap	ENCODE Processing Pipeline	2013-07-31
1839	A	1839	DNase-seq^tissue^stomach^ENCFF941HUI	DNase-seq		tissue	stomach	ENCFF941HUI	0.913	80253	Homo sapiens	hg19		Roadmap	ENCODE Processing Pipeline	2013-07-31
1840	A	1840	DNase-seq^tissue^stomach^ENCFF962TZR	DNase-seq		tissue	stomach	ENCFF962TZR	0.9566	49236	Homo sapiens	hg19		Roadmap	ENCODE Processing Pipeline	2013-07-31
1841	A	1841	DNase-seq^tissue^stomach^ENCFF971SYQ	DNase-seq		tissue	stomach	ENCFF971SYQ	0.9576	48881	Homo sapiens	hg19		Roadmap	ENCODE Processing Pipeline	2013-07-31
1842	A	1842	DNase-seq^tissue^testis^ENCFF010UMG	DNase-seq		tissue	testis	ENCFF010UMG	0.9283	90891	Homo sapiens	hg19		Roadmap	ENCODE Processing Pipeline	2013-07-31
1843	A	1843	DNase-seq^tissue^testis^ENCFF012QTD	DNase-seq		tissue	testis	ENCFF012QTD	0.9324	62071	Homo sapiens	hg19		Roadmap	ENCODE Processing Pipeline	2013-07-31
1844	A	1844	DNase-seq^tissue^testis^ENCFF502RSX	DNase-seq		tissue	testis	ENCFF502RSX	0.9359	61314	Homo sapiens	hg19		Roadmap	ENCODE Processing Pipeline	2013-07-31
1845	A	1845	DNase-seq^tissue^testis^ENCFF510VFD	DNase-seq		tissue	testis	ENCFF510VFD	0.9324	62065	Homo sapiens	hg19		Roadmap	ENCODE Processing Pipeline	2013-07-31
1846	A	1846	DNase-seq^tissue^testis^ENCFF843ZSC	DNase-seq		tissue	testis	ENCFF843ZSC	0.9267	91619	Homo sapiens	hg19		Roadmap	ENCODE Processing Pipeline	2013-07-31
1847	A	1847	DNase-seq^tissue^testis^ENCFF890SKU	DNase-seq		tissue	testis	ENCFF890SKU	0.9266	91606	Homo sapiens	hg19		Roadmap	ENCODE Processing Pipeline	2013-07-31
1848	A	1848	DNase-seq^tissue^thymus^ENCFF061UBG	DNase-seq		tissue	thymus	ENCFF061UBG	0.9349	60419	Homo sapiens	hg19		Roadmap	ENCODE Processing Pipeline	2013-07-31
1849	A	1849	DNase-seq^tissue^thymus^ENCFF131LUK	DNase-seq		tissue	thymus	ENCFF131LUK	0.9462	55184	Homo sapiens	hg19		Roadmap	ENCODE Processing Pipeline	2013-07-31
1850	A	1850	DNase-seq^tissue^thymus^ENCFF145OUR	DNase-seq		tissue	thymus	ENCFF145OUR	0.9491	45134	Homo sapiens	hg19		Roadmap	ENCODE Processing Pipeline	2013-07-31
1851	A	1851	DNase-seq^tissue^thymus^ENCFF189LKP	DNase-seq		tissue	thymus	ENCFF189LKP	0.8818	159733	Homo sapiens	hg19		Roadmap	ENCODE Processing Pipeline	2013-07-31
1852	A	1852	DNase-seq^tissue^thymus^ENCFF196JFB	DNase-seq		tissue	thymus	ENCFF196JFB	0.8822	164020	Homo sapiens	hg19		Roadmap	ENCODE Processing Pipeline	2013-07-31
1853	A	1853	DNase-seq^tissue^thymus^ENCFF278XGA	DNase-seq		tissue	thymus	ENCFF278XGA	0.9536	50944	Homo sapiens	hg19		Roadmap	ENCODE Processing Pipeline	2013-07-31
1854	A	1854	DNase-seq^tissue^thymus^ENCFF402SZW	DNase-seq		tissue	thymus	ENCFF402SZW	0.9301	76660	Homo sapiens	hg19		Roadmap	ENCODE Processing Pipeline	2013-07-31
1855	A	1855	DNase-seq^tissue^thymus^ENCFF409POH	DNase-seq		tissue	thymus	ENCFF409POH	0.9375	51678	Homo sapiens	hg19		Roadmap	ENCODE Processing Pipeline	2013-07-31
1856	A	1856	DNase-seq^tissue^thymus^ENCFF459DTS	DNase-seq		tissue	thymus	ENCFF459DTS	0.9326	76776	Homo sapiens	hg19		Roadmap	ENCODE Processing Pipeline	2013-07-31
1857	A	1857	DNase-seq^tissue^thymus^ENCFF601PAY	DNase-seq		tissue	thymus	ENCFF601PAY	0.9234	93291	Homo sapiens	hg19		Roadmap	ENCODE Processing Pipeline	2013-07-31
1858	A	1858	DNase-seq^tissue^thymus^ENCFF602DCV	DNase-seq		tissue	thymus	ENCFF602DCV	0.9317	66664	Homo sapiens	hg19		Roadmap	ENCODE Processing Pipeline	2013-07-31
1859	A	1859	DNase-seq^tissue^thymus^ENCFF627ACQ	DNase-seq		tissue	thymus	ENCFF627ACQ	0.9349	60408	Homo sapiens	hg19		Roadmap	ENCODE Processing Pipeline	2013-07-31
1860	A	1860	DNase-seq^tissue^thymus^ENCFF674AGU	DNase-seq		tissue	thymus	ENCFF674AGU	0.9234	93275	Homo sapiens	hg19		Roadmap	ENCODE Processing Pipeline	2013-07-31
1861	A	1861	DNase-seq^tissue^thymus^ENCFF687COE	DNase-seq		tissue	thymus	ENCFF687COE	0.952	49971	Homo sapiens	hg19		Roadmap	ENCODE Processing Pipeline	2013-07-31
1862	A	1862	DNase-seq^tissue^thymus^ENCFF687RNV	DNase-seq		tissue	thymus	ENCFF687RNV	0.9486	44386	Homo sapiens	hg19		Roadmap	ENCODE Processing Pipeline	2013-07-31
1863	A	1863	DNase-seq^tissue^thymus^ENCFF711IJR	DNase-seq		tissue	thymus	ENCFF711IJR	0.9263	65516	Homo sapiens	hg19		Roadmap	ENCODE Processing Pipeline	2013-07-31
1864	A	1864	DNase-seq^tissue^thymus^ENCFF745OVI	DNase-seq		tissue	thymus	ENCFF745OVI	0.934	81565	Homo sapiens	hg19		Roadmap	ENCODE Processing Pipeline	2013-07-31
1865	A	1865	DNase-seq^tissue^thymus^ENCFF773MYG	DNase-seq		tissue	thymus	ENCFF773MYG	0.9262	65505	Homo sapiens	hg19		Roadmap	ENCODE Processing Pipeline	2013-07-31
1866	A	1866	DNase-seq^tissue^thymus^ENCFF778TVZ	DNase-seq		tissue	thymus	ENCFF778TVZ	0.8818	159701	Homo sapiens	hg19		Roadmap	ENCODE Processing Pipeline	2013-07-31
1867	A	1867	DNase-seq^tissue^thymus^ENCFF790SST	DNase-seq		tissue	thymus	ENCFF790SST	0.9372	61067	Homo sapiens	hg19		Roadmap	ENCODE Processing Pipeline	2013-07-31
1868	A	1868	DNase-seq^tissue^thymus^ENCFF834IMZ	DNase-seq		tissue	thymus	ENCFF834IMZ	0.9335	51194	Homo sapiens	hg19		Roadmap	ENCODE Processing Pipeline	2013-07-31
1869	A	1869	DNase-seq^tissue^thymus^ENCFF877USZ	DNase-seq		tissue	thymus	ENCFF877USZ	0.9505	43816	Homo sapiens	hg19		Roadmap	ENCODE Processing Pipeline	2013-07-31
1870	A	1870	DNase-seq^tissue^thymus^ENCFF880KWE	DNase-seq		tissue	thymus	ENCFF880KWE	0.9506	43825	Homo sapiens	hg19		Roadmap	ENCODE Processing Pipeline	2013-07-31
1871	A	1871	DNase-seq^tissue^thymus^ENCFF933TIH	DNase-seq		tissue	thymus	ENCFF933TIH	0.9541	44055	Homo sapiens	hg19		Roadmap	ENCODE Processing Pipeline	2013-07-31
1872	A	1872	DNase-seq^tissue^thymus^ENCFF947RDC	DNase-seq		tissue	thymus	ENCFF947RDC	0.9486	44389	Homo sapiens	hg19		Roadmap	ENCODE Processing Pipeline	2013-07-31
1873	A	1873	DNase-seq^tissue^thymus^ENCFF959FMP	DNase-seq		tissue	thymus	ENCFF959FMP	0.9335	51201	Homo sapiens	hg19		Roadmap	ENCODE Processing Pipeline	2013-07-31
1874	A	1874	DNase-seq^tissue^thymus^ENCFF961JXL	DNase-seq		tissue	thymus	ENCFF961JXL	0.952	49977	Homo sapiens	hg19		Roadmap	ENCODE Processing Pipeline	2013-07-31
1875	A	1875	DNase-seq^tissue^thymus^ENCFF984RKH	DNase-seq		tissue	thymus	ENCFF984RKH	0.9301	76662	Homo sapiens	hg19		Roadmap	ENCODE Processing Pipeline	2013-07-31
1876	A	1876	DNase-seq^tissue^thyroid_gland^ENCFF116OFN	DNase-seq		tissue	thyroid gland	ENCFF116OFN	0.852	211997	Homo sapiens	hg19		ENCODE	ENCODE Processing Pipeline	2016-08-10
1877	A	1877	DNase-seq^tissue^thyroid_gland^ENCFF514PVZ	DNase-seq		tissue	thyroid gland	ENCFF514PVZ	0.8817	162359	Homo sapiens	hg19		ENCODE	ENCODE Processing Pipeline	2016-05-23
1878	A	1878	DNase-seq^tissue^thyroid_gland^ENCFF665WNI	DNase-seq		tissue	thyroid gland	ENCFF665WNI	0.8817	162386	Homo sapiens	hg19		ENCODE	ENCODE Processing Pipeline	2016-05-23
1879	A	1879	DNase-seq^tissue^thyroid_gland^ENCFF666SXY	DNase-seq		tissue	thyroid gland	ENCFF666SXY	0.8936	124271	Homo sapiens	hg19		ENCODE	ENCODE Processing Pipeline	2017-10-02
1880	A	1880	DNase-seq^tissue^thyroid_gland^ENCFF815BRT	DNase-seq		tissue	thyroid gland	ENCFF815BRT	0.8521	211965	Homo sapiens	hg19		ENCODE	ENCODE Processing Pipeline	2016-08-10
1881	A	1881	DNase-seq^tissue^thyroid_gland^ENCFF835QIK	DNase-seq		tissue	thyroid gland	ENCFF835QIK	0.8936	124253	Homo sapiens	hg19		ENCODE	ENCODE Processing Pipeline	2017-10-02
1882	A	1882	DNase-seq^tissue^thyroid_gland^ENCFF852FLF	DNase-seq		tissue	thyroid gland	ENCFF852FLF	0.831	290577	Homo sapiens	hg19		ENCODE	ENCODE Processing Pipeline	2016-05-09
1883	A	1883	DNase-seq^tissue^thyroid_gland^ENCFF934DSX	DNase-seq		tissue	thyroid gland	ENCFF934DSX	0.8309	290442	Homo sapiens	hg19		ENCODE	ENCODE Processing Pipeline	2016-05-09
1884	A	1884	DNase-seq^tissue^tibial_artery^ENCFF343YZV	DNase-seq		tissue	tibial artery	ENCFF343YZV	0.8322	179698	Homo sapiens	hg19		ENCODE	ENCODE Processing Pipeline	2017-10-01
1885	A	1885	DNase-seq^tissue^tibial_artery^ENCFF378BUF	DNase-seq		tissue	tibial artery	ENCFF378BUF	0.8322	179727	Homo sapiens	hg19		ENCODE	ENCODE Processing Pipeline	2017-10-01
1886	A	1886	DNase-seq^tissue^tibial_artery^ENCFF861DSY	DNase-seq		tissue	tibial artery	ENCFF861DSY	0.8079	251033	Homo sapiens	hg19		ENCODE	ENCODE Processing Pipeline	2017-10-01
1887	A	1887	DNase-seq^tissue^tibial_artery^ENCFF956DVZ	DNase-seq		tissue	tibial artery	ENCFF956DVZ	0.8079	251004	Homo sapiens	hg19		ENCODE	ENCODE Processing Pipeline	2017-10-01
1888	A	1888	DNase-seq^tissue^tibial_nerve^ENCFF424BYY	DNase-seq		tissue	tibial nerve	ENCFF424BYY	0.8145	226957	Homo sapiens	hg19		ENCODE	ENCODE Processing Pipeline	2017-10-01
1889	A	1889	DNase-seq^tissue^tibial_nerve^ENCFF460ZAB	DNase-seq		tissue	tibial nerve	ENCFF460ZAB	0.8057	241049	Homo sapiens	hg19		ENCODE	ENCODE Processing Pipeline	2017-10-02
1890	A	1890	DNase-seq^tissue^tibial_nerve^ENCFF694IEM	DNase-seq		tissue	tibial nerve	ENCFF694IEM	0.8057	241081	Homo sapiens	hg19		ENCODE	ENCODE Processing Pipeline	2017-10-02
1891	A	1891	DNase-seq^tissue^tibial_nerve^ENCFF938NQJ	DNase-seq		tissue	tibial nerve	ENCFF938NQJ	0.8145	226928	Homo sapiens	hg19		ENCODE	ENCODE Processing Pipeline	2017-10-01
1892	A	1892	DNase-seq^tissue^tongue^ENCFF127HJI	DNase-seq		tissue	tongue	ENCFF127HJI	0.89	271520	Homo sapiens	hg19		ENCODE	ENCODE Processing Pipeline	2015-08-31
1893	A	1893	DNase-seq^tissue^tongue^ENCFF259KDP	DNase-seq		tissue	tongue	ENCFF259KDP	0.89	271540	Homo sapiens	hg19		ENCODE	ENCODE Processing Pipeline	2015-08-31
1894	A	1894	DNase-seq^tissue^tongue^ENCFF332ZJY	DNase-seq		tissue	tongue	ENCFF332ZJY	0.9493	71653	Homo sapiens	hg19		ENCODE	ENCODE Processing Pipeline	2015-08-31
1895	A	1895	DNase-seq^tissue^tongue^ENCFF380DUQ	DNase-seq		tissue	tongue	ENCFF380DUQ	0.948	73409	Homo sapiens	hg19		ENCODE	ENCODE Processing Pipeline	2015-08-31
1896	A	1896	DNase-seq^tissue^tongue^ENCFF568EZF	DNase-seq		tissue	tongue	ENCFF568EZF	0.8928	253328	Homo sapiens	hg19		ENCODE	ENCODE Processing Pipeline	2015-08-31
1897	A	1897	DNase-seq^tissue^tongue^ENCFF710ARV	DNase-seq		tissue	tongue	ENCFF710ARV	0.9262	137362	Homo sapiens	hg19		ENCODE	John Stamatoyannopoulos, UW	2015-08-31
1898	A	1898	DNase-seq^tissue^tongue^ENCFF808EVW	DNase-seq		tissue	tongue	ENCFF808EVW	0.9059	213650	Homo sapiens	hg19		ENCODE	John Stamatoyannopoulos, UW	2015-08-31
1899	A	1899	DNase-seq^tissue^tongue^ENCFF814UZW	DNase-seq		tissue	tongue	ENCFF814UZW	0.948	73413	Homo sapiens	hg19		ENCODE	ENCODE Processing Pipeline	2015-08-31
1900	A	1900	DNase-seq^tissue^transverse_colon^ENCFF021XXM	DNase-seq		tissue	transverse colon	ENCFF021XXM	0.8404	117422	Homo sapiens	hg19		ENCODE	ENCODE Processing Pipeline	2017-10-02
1901	A	1901	DNase-seq^tissue^transverse_colon^ENCFF142WAA	DNase-seq		tissue	transverse colon	ENCFF142WAA	0.8402	117450	Homo sapiens	hg19		ENCODE	ENCODE Processing Pipeline	2017-10-02
1902	A	1902	DNase-seq^tissue^transverse_colon^ENCFF161NFM	DNase-seq		tissue	transverse colon	ENCFF161NFM	0.9012	140696	Homo sapiens	hg19		ENCODE	ENCODE Processing Pipeline	2016-05-09
1903	A	1903	DNase-seq^tissue^transverse_colon^ENCFF461SHV	DNase-seq		tissue	transverse colon	ENCFF461SHV	0.8881	147494	Homo sapiens	hg19		ENCODE	ENCODE Processing Pipeline	2016-05-09
1904	A	1904	DNase-seq^tissue^transverse_colon^ENCFF484TLE	DNase-seq		tissue	transverse colon	ENCFF484TLE	0.8881	147513	Homo sapiens	hg19		ENCODE	ENCODE Processing Pipeline	2016-05-09
1905	A	1905	DNase-seq^tissue^transverse_colon^ENCFF562ESR	DNase-seq		tissue	transverse colon	ENCFF562ESR	0.894	152986	Homo sapiens	hg19		ENCODE	ENCODE Processing Pipeline	2016-05-09
1906	A	1906	DNase-seq^tissue^transverse_colon^ENCFF884CGH	DNase-seq		tissue	transverse colon	ENCFF884CGH	0.894	152974	Homo sapiens	hg19		ENCODE	ENCODE Processing Pipeline	2016-05-09
1907	A	1907	DNase-seq^tissue^transverse_colon^ENCFF922SBV	DNase-seq		tissue	transverse colon	ENCFF922SBV	0.9012	140672	Homo sapiens	hg19		ENCODE	ENCODE Processing Pipeline	2016-05-09
1908	A	1908	DNase-seq^tissue^upper_lobe_of_left_lung^ENCFF121XJN	DNase-seq		tissue	upper lobe of left lung	ENCFF121XJN	0.8618	107027	Homo sapiens	hg19		ENCODE	ENCODE Processing Pipeline	2017-12-13
1909	A	1909	DNase-seq^tissue^upper_lobe_of_left_lung^ENCFF229BEY	DNase-seq		tissue	upper lobe of left lung	ENCFF229BEY	0.8618	107000	Homo sapiens	hg19		ENCODE	ENCODE Processing Pipeline	2017-12-13
1910	A	1910	DNase-seq^tissue^upper_lobe_of_left_lung^ENCFF263ZFE	DNase-seq		tissue	upper lobe of left lung	ENCFF263ZFE	0.8353	226301	Homo sapiens	hg19		ENCODE	ENCODE Processing Pipeline	2017-10-01
1911	A	1911	DNase-seq^tissue^upper_lobe_of_left_lung^ENCFF271JAF	DNase-seq		tissue	upper lobe of left lung	ENCFF271JAF	0.8353	226354	Homo sapiens	hg19		ENCODE	ENCODE Processing Pipeline	2017-10-01
1912	A	1912	DNase-seq^tissue^uterus^ENCFF438AUW	DNase-seq		tissue	uterus	ENCFF438AUW	0.9302	104758	Homo sapiens	hg19		ENCODE	ENCODE Processing Pipeline	2016-05-09
1913	A	1913	DNase-seq^tissue^uterus^ENCFF992EPV	DNase-seq		tissue	uterus	ENCFF992EPV	0.9303	104712	Homo sapiens	hg19		ENCODE	ENCODE Processing Pipeline	2016-05-09
1914	A	1914	DNase-seq^tissue^vagina^ENCFF486OBJ	DNase-seq		tissue	vagina	ENCFF486OBJ	0.8237	123493	Homo sapiens	hg19		ENCODE	ENCODE Processing Pipeline	2017-10-01
1915	A	1915	DNase-seq^tissue^vagina^ENCFF538ASZ	DNase-seq		tissue	vagina	ENCFF538ASZ	0.8237	123528	Homo sapiens	hg19		ENCODE	ENCODE Processing Pipeline	2017-10-01
1916	A	1916	H3K14ac-human^cell_line^IMR-90^ENCFF205DHK	ChIP-seq	H3K14ac-human	cell line	IMR-90	ENCFF205DHK	0.7968	136519	Homo sapiens	hg19		Roadmap	Anshul Kundaje, Stanford	2013-07-31
1917	A	1917	H3K14ac-human^cell_line^IMR-90^ENCFF430ZIA	ChIP-seq	H3K14ac-human	cell line	IMR-90	ENCFF430ZIA	0.7793	254597	Homo sapiens	hg19		Roadmap	ENCODE Processing Pipeline	2013-07-31
1918	A	1918	H3K14ac-human^cell_line^IMR-90^ENCFF454MRC	ChIP-seq	H3K14ac-human	cell line	IMR-90	ENCFF454MRC	0.7769	221024	Homo sapiens	hg19		Roadmap	ENCODE Processing Pipeline	2013-07-31
1919	A	1919	H3K14ac-human^cell_line^IMR-90^ENCFF490TNZ	ChIP-seq	H3K14ac-human	cell line	IMR-90	ENCFF490TNZ	0.7771	229079	Homo sapiens	hg19		Roadmap	ENCODE Processing Pipeline	2013-07-31
1920	A	1920	H3K14ac-human^cell_line^IMR-90^ENCFF856ROG	ChIP-seq	H3K14ac-human	cell line	IMR-90	ENCFF856ROG	0.8171	142521	Homo sapiens	hg19		Roadmap	ENCODE Processing Pipeline	2013-07-31
1921	A	1921	H3K18ac-human^cell_line^IMR-90^ENCFF036GXT	ChIP-seq	H3K18ac-human	cell line	IMR-90	ENCFF036GXT	0.8141	102829	Homo sapiens	hg19		Roadmap	ENCODE Processing Pipeline	2013-07-31
1922	A	1922	H3K18ac-human^cell_line^IMR-90^ENCFF532FJC	ChIP-seq	H3K18ac-human	cell line	IMR-90	ENCFF532FJC	0.7828	156341	Homo sapiens	hg19		Roadmap	ENCODE Processing Pipeline	2013-07-31
1923	A	1923	H3K18ac-human^cell_line^IMR-90^ENCFF566RLQ	ChIP-seq	H3K18ac-human	cell line	IMR-90	ENCFF566RLQ	0.8066	116887	Homo sapiens	hg19		Roadmap	ENCODE Processing Pipeline	2013-07-31
1924	A	1924	H3K18ac-human^cell_line^IMR-90^ENCFF850ILI	ChIP-seq	H3K18ac-human	cell line	IMR-90	ENCFF850ILI	0.792	173197	Homo sapiens	hg19		Roadmap	Anshul Kundaje, Stanford	2013-07-31
1925	A	1925	H3K18ac-human^cell_line^IMR-90^ENCFF871ZHY	ChIP-seq	H3K18ac-human	cell line	IMR-90	ENCFF871ZHY	0.7973	137866	Homo sapiens	hg19		Roadmap	ENCODE Processing Pipeline	2013-07-31
1926	A	1926	H3K23ac-human^cell_line^IMR-90^ENCFF476OEW	ChIP-seq	H3K23ac-human	cell line	IMR-90	ENCFF476OEW	0.7947	189295	Homo sapiens	hg19		Roadmap	ENCODE Processing Pipeline	2013-07-31
1927	A	1927	H3K23ac-human^cell_line^IMR-90^ENCFF565HJQ	ChIP-seq	H3K23ac-human	cell line	IMR-90	ENCFF565HJQ	0.7741	211080	Homo sapiens	hg19		Roadmap	ENCODE Processing Pipeline	2013-07-31
1928	A	1928	H3K23ac-human^cell_line^IMR-90^ENCFF688QTW	ChIP-seq	H3K23ac-human	cell line	IMR-90	ENCFF688QTW	0.7832	234437	Homo sapiens	hg19		Roadmap	ENCODE Processing Pipeline	2013-07-31
1929	A	1929	H3K23ac-human^cell_line^IMR-90^ENCFF688VWF	ChIP-seq	H3K23ac-human	cell line	IMR-90	ENCFF688VWF	0.8155	111458	Homo sapiens	hg19		Roadmap	Anshul Kundaje, Stanford	2013-07-31
1930	A	1930	H3K23ac-human^cell_line^IMR-90^ENCFF712SFS	ChIP-seq	H3K23ac-human	cell line	IMR-90	ENCFF712SFS	0.8259	118532	Homo sapiens	hg19		Roadmap	ENCODE Processing Pipeline	2013-07-31
1931	A	1931	H3K23me2-human^cell_line^H1-hESC^ENCFF225IHN	ChIP-seq	H3K23me2-human	cell line	H1-hESC	ENCFF225IHN	0.7503	136490	Homo sapiens	hg19		Roadmap	ENCODE Processing Pipeline	2013-07-31
1932	A	1932	H3K23me2-human^cell_line^H1-hESC^ENCFF429MIP	ChIP-seq	H3K23me2-human	cell line	H1-hESC	ENCFF429MIP	0.6742	249837	Homo sapiens	hg19		Roadmap	ENCODE Processing Pipeline	2013-07-31
1933	A	1933	H3K23me2-human^cell_line^H1-hESC^ENCFF491YUY	ChIP-seq	H3K23me2-human	cell line	H1-hESC	ENCFF491YUY	0.7786	79296	Homo sapiens	hg19		Roadmap	Anshul Kundaje, Stanford	2013-07-31
1934	A	1934	H3K23me2-human^cell_line^H1-hESC^ENCFF635YYR	ChIP-seq	H3K23me2-human	cell line	H1-hESC	ENCFF635YYR	0.8735	43451	Homo sapiens	hg19		Roadmap	ENCODE Processing Pipeline	2013-07-31
1935	A	1935	H3K23me2-human^cell_line^H1-hESC^ENCFF901QML	ChIP-seq	H3K23me2-human	cell line	H1-hESC	ENCFF901QML	0.7051	139575	Homo sapiens	hg19		Roadmap	ENCODE Processing Pipeline	2013-07-31
1936	A	1936	H3K27ac-human^cell_line^22Rv1^ENCFF003ZEF	ChIP-seq	H3K27ac-human	cell line	22Rv1	ENCFF003ZEF	0.834	49595	Homo sapiens	hg19	17β-hydroxy-5α-androstan-3-one	ENCODE	ENCODE Processing Pipeline	2017-03-03
1937	A	1937	H3K27ac-human^cell_line^22Rv1^ENCFF043UUH	ChIP-seq	H3K27ac-human	cell line	22Rv1	ENCFF043UUH	0.8118	58737	Homo sapiens	hg19	17β-hydroxy-5α-androstan-3-one	ENCODE	ENCODE Processing Pipeline	2017-03-03
1938	A	1938	H3K27ac-human^cell_line^22Rv1^ENCFF375ZKU	ChIP-seq	H3K27ac-human	cell line	22Rv1	ENCFF375ZKU	0.8072	58907	Homo sapiens	hg19		ENCODE	ENCODE Processing Pipeline	2017-03-03
1939	A	1939	H3K27ac-human^cell_line^22Rv1^ENCFF605QPO	ChIP-seq	H3K27ac-human	cell line	22Rv1	ENCFF605QPO	0.8058	65865	Homo sapiens	hg19	17β-hydroxy-5α-androstan-3-one	ENCODE	ENCODE Processing Pipeline	2017-03-03
1940	A	1940	H3K27ac-human^cell_line^22Rv1^ENCFF623PRE	ChIP-seq	H3K27ac-human	cell line	22Rv1	ENCFF623PRE	0.8082	63874	Homo sapiens	hg19		ENCODE	ENCODE Processing Pipeline	2017-03-03
1941	A	1941	H3K27ac-human^cell_line^22Rv1^ENCFF655WXZ	ChIP-seq	H3K27ac-human	cell line	22Rv1	ENCFF655WXZ	0.8401	45741	Homo sapiens	hg19		ENCODE	ENCODE Processing Pipeline	2017-03-03
1942	A	1942	H3K27ac-human^cell_line^22Rv1^ENCFF961YNW	ChIP-seq	H3K27ac-human	cell line	22Rv1	ENCFF961YNW	0.8078	64303	Homo sapiens	hg19	17β-hydroxy-5α-androstan-3-one	ENCODE	ENCODE Processing Pipeline	2017-03-03
1943	A	1943	H3K27ac-human^cell_line^22Rv1^ENCFF963REH	ChIP-seq	H3K27ac-human	cell line	22Rv1	ENCFF963REH	0.8053	63868	Homo sapiens	hg19		ENCODE	ENCODE Processing Pipeline	2017-03-03
1944	A	1944	H3K27ac-human^cell_line^A549^ENCFF147VYF	ChIP-seq	H3K27ac-human	cell line	A549	ENCFF147VYF	0.9104	46150	Homo sapiens	hg19	dexamethasone	ENCODE	ENCODE Processing Pipeline	2012-08-06
1945	A	1945	H3K27ac-human^cell_line^A549^ENCFF166NKN	ChIP-seq	H3K27ac-human	cell line	A549	ENCFF166NKN	0.8702	48990	Homo sapiens	hg19	dexamethasone	ENCODE	ENCODE Processing Pipeline	2012-08-06
1946	A	1946	H3K27ac-human^cell_line^A549^ENCFF279ZIM	ChIP-seq	H3K27ac-human	cell line	A549	ENCFF279ZIM	0.8619	64327	Homo sapiens	hg19	ethanol	ENCODE	ENCODE Processing Pipeline	2012-08-06
1947	A	1947	H3K27ac-human^cell_line^A549^ENCFF282VMF	ChIP-seq	H3K27ac-human	cell line	A549	ENCFF282VMF	0.8935	57386	Homo sapiens	hg19	dexamethasone	ENCODE	ENCODE Processing Pipeline	2012-08-06
1948	A	1948	H3K27ac-human^cell_line^A549^ENCFF565WST	ChIP-seq	H3K27ac-human	cell line	A549	ENCFF565WST	0.8859	50279	Homo sapiens	hg19	ethanol	ENCODE	ENCODE Processing Pipeline	2012-08-06
1949	A	1949	H3K27ac-human^cell_line^A549^ENCFF650JNU	ChIP-seq	H3K27ac-human	cell line	A549	ENCFF650JNU	0.8966	58837	Homo sapiens	hg19	dexamethasone	ENCODE	ENCODE Processing Pipeline	2012-08-06
1950	A	1950	H3K27ac-human^cell_line^A549^ENCFF779FNS	ChIP-seq	H3K27ac-human	cell line	A549	ENCFF779FNS	0.8652	63607	Homo sapiens	hg19	ethanol	ENCODE	Anshul Kundaje, Stanford	2012-08-06
1951	A	1951	H3K27ac-human^cell_line^A549^ENCFF830EIY	ChIP-seq	H3K27ac-human	cell line	A549	ENCFF830EIY	0.8485	67351	Homo sapiens	hg19	ethanol	ENCODE	ENCODE Processing Pipeline	2012-08-06
1952	A	1952	H3K27ac-human^cell_line^A549^ENCFF860DII	ChIP-seq	H3K27ac-human	cell line	A549	ENCFF860DII	0.8891	48538	Homo sapiens	hg19	ethanol	ENCODE	ENCODE Processing Pipeline	2012-08-06
1953	A	1953	H3K27ac-human^cell_line^ACC112^ENCFF100IXL	ChIP-seq	H3K27ac-human	cell line	ACC112	ENCFF100IXL	0.8823	92157	Homo sapiens	hg19		ENCODE	ENCODE Processing Pipeline	2014-09-04
1954	A	1954	H3K27ac-human^cell_line^ACC112^ENCFF161GCD	ChIP-seq	H3K27ac-human	cell line	ACC112	ENCFF161GCD	0.9001	72663	Homo sapiens	hg19		ENCODE	ENCODE Processing Pipeline	2014-09-04
1955	A	1955	H3K27ac-human^cell_line^ACC112^ENCFF189XZY	ChIP-seq	H3K27ac-human	cell line	ACC112	ENCFF189XZY	0.8802	93418	Homo sapiens	hg19		ENCODE	ENCODE Processing Pipeline	2014-09-04
1956	A	1956	H3K27ac-human^cell_line^ACC112^ENCFF766YCM	ChIP-seq	H3K27ac-human	cell line	ACC112	ENCFF766YCM	0.8754	82362	Homo sapiens	hg19		ENCODE	ENCODE Processing Pipeline	2014-09-04
1957	A	1957	H3K27ac-human^cell_line^AG04450^ENCFF001WUY	ChIP-seq	H3K27ac-human	cell line	AG04450	ENCFF001WUY	0.9081	61710	Homo sapiens	hg19		ENCODE	John Stamatoyannopoulos, UW	2012-07-24
1958	A	1958	H3K27ac-human^cell_line^AG04450^ENCFF024XZJ	ChIP-seq	H3K27ac-human	cell line	AG04450	ENCFF024XZJ	0.9097	61883	Homo sapiens	hg19		ENCODE	ENCODE Processing Pipeline	2012-07-24
1959	A	1959	H3K27ac-human^cell_line^AG04450^ENCFF940NWO	ChIP-seq	H3K27ac-human	cell line	AG04450	ENCFF940NWO	0.8578	136700	Homo sapiens	hg19		ENCODE	ENCODE Processing Pipeline	2012-07-24
1960	A	1960	H3K27ac-human^cell_line^C4-2B^ENCFF008LCS	ChIP-seq	H3K27ac-human	cell line	C4-2B	ENCFF008LCS	0.8077	94583	Homo sapiens	hg19		ENCODE	ENCODE Processing Pipeline	2017-03-16
1961	A	1961	H3K27ac-human^cell_line^C4-2B^ENCFF159JKE	ChIP-seq	H3K27ac-human	cell line	C4-2B	ENCFF159JKE	0.8363	65922	Homo sapiens	hg19		ENCODE	ENCODE Processing Pipeline	2017-03-16
1962	A	1962	H3K27ac-human^cell_line^C4-2B^ENCFF569JKC	ChIP-seq	H3K27ac-human	cell line	C4-2B	ENCFF569JKC	0.8528	68015	Homo sapiens	hg19		ENCODE	ENCODE Processing Pipeline	2017-03-16
1963	A	1963	H3K27ac-human^cell_line^C4-2B^ENCFF724OZS	ChIP-seq	H3K27ac-human	cell line	C4-2B	ENCFF724OZS	0.8458	56329	Homo sapiens	hg19		ENCODE	ENCODE Processing Pipeline	2017-03-16
1964	A	1964	H3K27ac-human^cell_line^DND-41^ENCFF340LBT	ChIP-seq	H3K27ac-human	cell line	DND-41	ENCFF340LBT	0.8217	60913	Homo sapiens	hg19		ENCODE	ENCODE Processing Pipeline	2012-03-06
1965	A	1965	H3K27ac-human^cell_line^DND-41^ENCFF388STB	ChIP-seq	H3K27ac-human	cell line	DND-41	ENCFF388STB	0.7933	90387	Homo sapiens	hg19		ENCODE	ENCODE Processing Pipeline	2012-03-06
1966	A	1966	H3K27ac-human^cell_line^DND-41^ENCFF582TOJ	ChIP-seq	H3K27ac-human	cell line	DND-41	ENCFF582TOJ	0.7961	80739	Homo sapiens	hg19		ENCODE	ENCODE Processing Pipeline	2012-03-06
1967	A	1967	H3K27ac-human^cell_line^DND-41^ENCFF622CAS	ChIP-seq	H3K27ac-human	cell line	DND-41	ENCFF622CAS	0.7926	84971	Homo sapiens	hg19		ENCODE	Anshul Kundaje, Stanford	2012-03-06
1968	A	1968	H3K27ac-human^cell_line^DND-41^ENCFF690HPT	ChIP-seq	H3K27ac-human	cell line	DND-41	ENCFF690HPT	0.8005	81301	Homo sapiens	hg19		ENCODE	ENCODE Processing Pipeline	2012-03-06
1969	A	1969	H3K27ac-human^cell_line^DND-41^ENCFF822XLL	ChIP-seq	H3K27ac-human	cell line	DND-41	ENCFF822XLL	0.8266	56500	Homo sapiens	hg19		ENCODE	Anshul Kundaje, Stanford	2012-03-06
1970	A	1970	H3K27ac-human^cell_line^GM23338^ENCFF185KMX	ChIP-seq	H3K27ac-human	cell line	GM23338	ENCFF185KMX	0.7474	159851	Homo sapiens	hg19		ENCODE	ENCODE Processing Pipeline	2016-05-03
1971	A	1971	H3K27ac-human^cell_line^GM23338^ENCFF263AAM	ChIP-seq	H3K27ac-human	cell line	GM23338	ENCFF263AAM	0.7594	198996	Homo sapiens	hg19		ENCODE	ENCODE Processing Pipeline	2016-05-03
1972	A	1972	H3K27ac-human^cell_line^GM23338^ENCFF765XOQ	ChIP-seq	H3K27ac-human	cell line	GM23338	ENCFF765XOQ	0.7468	185620	Homo sapiens	hg19		ENCODE	ENCODE Processing Pipeline	2016-05-03
1973	A	1973	H3K27ac-human^cell_line^GM23338^ENCFF968HVG	ChIP-seq	H3K27ac-human	cell line	GM23338	ENCFF968HVG	0.789	95228	Homo sapiens	hg19		ENCODE	ENCODE Processing Pipeline	2016-05-03
1974	A	1974	H3K27ac-human^cell_line^H1-hESC^ENCFF083EJO	ChIP-seq	H3K27ac-human	cell line	H1-hESC	ENCFF083EJO	0.9028	25465	Homo sapiens	hg19		ENCODE	Anshul Kundaje, Stanford	2011-02-10
1975	A	1975	H3K27ac-human^cell_line^H1-hESC^ENCFF507QTS	ChIP-seq	H3K27ac-human	cell line	H1-hESC	ENCFF507QTS	0.8816	30376	Homo sapiens	hg19		ENCODE	ENCODE Processing Pipeline	2011-02-10
1976	A	1976	H3K27ac-human^cell_line^H1-hESC^ENCFF639MOB	ChIP-seq	H3K27ac-human	cell line	H1-hESC	ENCFF639MOB	0.7788	84233	Homo sapiens	hg19		ENCODE	ENCODE Processing Pipeline	2011-02-10
1977	A	1977	H3K27ac-human^cell_line^H1-hESC^ENCFF664IXI	ChIP-seq	H3K27ac-human	cell line	H1-hESC	ENCFF664IXI	0.7732	114039	Homo sapiens	hg19		ENCODE	ENCODE Processing Pipeline	2011-02-10
1978	A	1978	H3K27ac-human^cell_line^H1-hESC^ENCFF883OGQ	ChIP-seq	H3K27ac-human	cell line	H1-hESC	ENCFF883OGQ	0.8041	101548	Homo sapiens	hg19		ENCODE	ENCODE Processing Pipeline	2011-02-10
1979	A	1979	H3K27ac-human^cell_line^HeLa-S3^ENCFF101ZZI	ChIP-seq	H3K27ac-human	cell line	HeLa-S3	ENCFF101ZZI	0.8787	61207	Homo sapiens	hg19		ENCODE	ENCODE Processing Pipeline	2011-02-10
1980	A	1980	H3K27ac-human^cell_line^HeLa-S3^ENCFF115JOX	ChIP-seq	H3K27ac-human	cell line	HeLa-S3	ENCFF115JOX	0.882	61882	Homo sapiens	hg19		ENCODE	ENCODE Processing Pipeline	2011-02-10
1981	A	1981	H3K27ac-human^cell_line^HeLa-S3^ENCFF144EOJ	ChIP-seq	H3K27ac-human	cell line	HeLa-S3	ENCFF144EOJ	0.9048	46763	Homo sapiens	hg19		ENCODE	ENCODE Processing Pipeline	2011-02-10
1982	A	1982	H3K27ac-human^cell_line^HeLa-S3^ENCFF144NWV	ChIP-seq	H3K27ac-human	cell line	HeLa-S3	ENCFF144NWV	0.9091	42735	Homo sapiens	hg19		ENCODE	Anshul Kundaje, Stanford	2011-02-10
1983	A	1983	H3K27ac-human^cell_line^HeLa-S3^ENCFF241SRH	ChIP-seq	H3K27ac-human	cell line	HeLa-S3	ENCFF241SRH	0.8811	61456	Homo sapiens	hg19		ENCODE	Anshul Kundaje, Stanford	2011-02-10
1984	A	1984	H3K27ac-human^cell_line^HeLa-S3^ENCFF927JDY	ChIP-seq	H3K27ac-human	cell line	HeLa-S3	ENCFF927JDY	0.8863	61470	Homo sapiens	hg19		ENCODE	ENCODE Processing Pipeline	2011-02-10
1985	A	1985	H3K27ac-human^cell_line^HUES48^ENCFF493CAS	ChIP-seq	H3K27ac-human	cell line	HUES48	ENCFF493CAS	0.8567	67906	Homo sapiens	hg19		Roadmap	ENCODE Processing Pipeline	2013-07-31
1986	A	1986	H3K27ac-human^cell_line^HUES48^ENCFF540PZA	ChIP-seq	H3K27ac-human	cell line	HUES48	ENCFF540PZA	0.8226	119606	Homo sapiens	hg19		Roadmap	Anshul Kundaje, Stanford	2013-07-31
1987	A	1987	H3K27ac-human^cell_line^HUES48^ENCFF589KBQ	ChIP-seq	H3K27ac-human	cell line	HUES48	ENCFF589KBQ	0.8286	119414	Homo sapiens	hg19		Roadmap	ENCODE Processing Pipeline	2013-07-31
1988	A	1988	H3K27ac-human^cell_line^HUES64^ENCFF143GUI	ChIP-seq	H3K27ac-human	cell line	HUES64	ENCFF143GUI	0.8198	95582	Homo sapiens	hg19		Roadmap	ENCODE Processing Pipeline	2013-07-31
1989	A	1989	H3K27ac-human^cell_line^HUES64^ENCFF196TWN	ChIP-seq	H3K27ac-human	cell line	HUES64	ENCFF196TWN	0.8488	56577	Homo sapiens	hg19		Roadmap	ENCODE Processing Pipeline	2013-07-31
1990	A	1990	H3K27ac-human^cell_line^HUES64^ENCFF585BJJ	ChIP-seq	H3K27ac-human	cell line	HUES64	ENCFF585BJJ	0.8123	90178	Homo sapiens	hg19		Roadmap	Anshul Kundaje, Stanford	2013-07-31
1991	A	1991	H3K27ac-human^cell_line^HUES64^ENCFF655VBJ	ChIP-seq	H3K27ac-human	cell line	HUES64	ENCFF655VBJ	0.8022	91005	Homo sapiens	hg19		Roadmap	ENCODE Processing Pipeline	2013-07-31
1992	A	1992	H3K27ac-human^cell_line^HUES64^ENCFF866KBW	ChIP-seq	H3K27ac-human	cell line	HUES64	ENCFF866KBW	0.8342	77156	Homo sapiens	hg19		Roadmap	ENCODE Processing Pipeline	2013-07-31
1993	A	1993	H3K27ac-human^cell_line^HUES6^ENCFF124MJJ	ChIP-seq	H3K27ac-human	cell line	HUES6	ENCFF124MJJ	0.8468	41487	Homo sapiens	hg19		Roadmap	ENCODE Processing Pipeline	2013-07-31
1994	A	1994	H3K27ac-human^cell_line^HUES6^ENCFF141XSR	ChIP-seq	H3K27ac-human	cell line	HUES6	ENCFF141XSR	0.7742	74605	Homo sapiens	hg19		Roadmap	ENCODE Processing Pipeline	2013-07-31
1995	A	1995	H3K27ac-human^cell_line^HUES6^ENCFF419XJH	ChIP-seq	H3K27ac-human	cell line	HUES6	ENCFF419XJH	0.7806	91505	Homo sapiens	hg19		Roadmap	Anshul Kundaje, Stanford	2013-07-31
1996	A	1996	H3K27ac-human^cell_line^HUES6^ENCFF771GUS	ChIP-seq	H3K27ac-human	cell line	HUES6	ENCFF771GUS	0.7876	104913	Homo sapiens	hg19		Roadmap	ENCODE Processing Pipeline	2013-07-31
1997	A	1997	H3K27ac-human^cell_line^HUES6^ENCFF851QVO	ChIP-seq	H3K27ac-human	cell line	HUES6	ENCFF851QVO	0.8064	76796	Homo sapiens	hg19		Roadmap	ENCODE Processing Pipeline	2013-07-31
1998	A	1998	H3K27ac-human^cell_line^iPS-18a^ENCFF221WKU	ChIP-seq	H3K27ac-human	cell line	iPS-18a	ENCFF221WKU	0.8779	21735	Homo sapiens	hg19		Roadmap	ENCODE Processing Pipeline	2013-07-31
1999	A	1999	H3K27ac-human^cell_line^iPS-18a^ENCFF360IFE	ChIP-seq	H3K27ac-human	cell line	iPS-18a	ENCFF360IFE	0.8197	44723	Homo sapiens	hg19		Roadmap	Anshul Kundaje, Stanford	2013-07-31
[truncated: 5,880 more rows]

## Sheet: Table S2
Chromosome	Genomic intervals number in model A	Cover length (bp)	Total length (bp)	Coverage (%)		Chromosome	Genomic intervals number in model B	Cover length (bp)	Total length (bp)	Coverage (%)
Chr1	182279	177488451	249250621	71.2088		Chr1	190308	185116799	249250621	74.2693
Chr2	193594	188550624	243199373	77.5292		Chr2	202909	197352147	243199373	81.1483
Chr3	160045	155806315	198022430	78.6811		Chr3	167252	162627564	198022430	82.1258
Chr4	153284	149265199	191154276	78.0862		Chr4	160014	155656827	191154276	81.4299
Chr5	144165	140389331	180915260	77.5995		Chr5	150731	146608518	180915260	81.0371
Chr6	136932	133348376	171115067	77.9291		Chr6	143701	139720390	171115067	81.6529
Chr7	125907	122640706	159138663	77.0653		Chr7	131716	128092627	159138663	80.4912
Chr8	116519	113484018	146364022	77.5355		Chr8	121788	118420323	146364022	80.9081
Chr9	91811	89425592	141213431	63.3265		Chr9	95623	93032497	141213431	65.8808
Chr10	106069	103311431	135534747	76.2251		Chr10	110455	107447859	135534747	79.277
Chr11	107226	104433084	135006516	77.3541		Chr11	111795	108753579	135006516	80.5543
Chr12	107060	104278107	133851895	77.9056		Chr12	111738	108669287	133851895	81.1862
Chr13	78295	76257919	115169878	66.2134		Chr13	81648	79431328	115169878	68.9688
Chr14	72223	70343060	107349540	65.5271		Chr14	75351	73263100	107349540	68.2472
Chr15	65201	63531120	102531392	61.9626		Chr15	67803	65950092	102531392	64.3219
Chr16	63082	61463141	90354753	68.0242		Chr16	65756	63990857	90354753	70.8218
Chr17	63304	61663892	81195210	75.9452		Chr17	65872	64073700	81195210	78.9132
Chr18	61186	59605174	78077248	76.3413		Chr18	63709	61973116	78077248	79.3741
Chr19	45657	44467362	59128983	75.204		Chr19	47079	45819801	59128983	77.4913
Chr20	49127	47826415	63025520	75.8842		Chr20	51261	49843751	63025520	79.085
Chr21	28783	28039525	48129895	58.258		Chr21	30013	29186298	48129895	60.6407
Chr22	28091	27359381	51304566	53.3274		Chr22	28924	28153185	51304566	54.8746
ChrX	118921	115941766	155270560	74.6708		ChrX	125066	121720599	155270560	78.3926
All	2298761	2238919989	3036303846	73.7383		All	2400512	2334904244	3036303846	76.8996
* Each genomic interval length in 1000 bp

## Sheet: Table S3
ID	Convolution filter consensus in model A	Annotation	Information content	mean	std		ID	Convolution filter consensus in model B	Annotation	Information content	mean	std
1	CGGCCGCCATGTTGGTAGG	.	15.2	0.0004	0.0146		1	CNNCTGNNNNNNNNNGATA	.	10.09	0.0041	0.0618
2	NNNNNGGTTTCANTTTNNN	IRF1	11.87	0.0023	0.0487		2	AAANCGAAACTNNNNNNNN	IRF1	12.27	0.0033	0.0556
3	AATTAACACCCTCGGCCGC	.	5.09	0.0445	0.0971		3	GAGAGTACCAAGGCAGGTA	.	9.41	0.0034	0.0377
4	GTAGAAGAAATTTTTATGA	.	11.87	0.0052	0.0432		4	GTAACTTATTCCGATCGAT	.	4.96	0.0272	0.0921
5	CCAGGCAATTAACCGCTCC	ZFHX2	6.15	0.0107	0.0519		5	NNNNNGGTTCAAAGTNCNN	HNF4G	11.08	0.0027	0.0543
6	CACCCTAATTCTATCGCTT	.	0	0	0		6	AAGTCGCCTCCATTCCAAA	STAT5B	7.83	0.0095	0.0754
7	NNNNNGATGACTCATNNNN	FOS	10.07	0.0021	0.0375		7	GATGAGCTCATNNANTAAN	JUN	11.81	0.0011	0.0362
8	TAGTACCCGTTAACTCGGA	RORC	7.04	0.0031	0.0389		8	GTGGCCGTTAACCCTCTCA	.	9.27	0.0037	0.0444
9	NNNNNNCCACAAGGGGNNN	.	9.69	0.0014	0.0212		9	TATATTGTAGGATATTTTG	NKX3-1	11.79	0.0153	0.0731
10	TTGCGTGGNGGGAGCGCAT	.	2.91	1.1768	0.2211		10	CNNACAGGAAGTGGGGTCG	ETV4	10.3	0.0021	0.0494
11	TCAGATAATATTGGGGAAA	.	9.2	0.0071	0.0538		11	AATAATTTCCCTCTCCTTC	.	9.73	0.0108	0.0601
12	NNCCCCTNGTGGNNANNNN	CTCF	8.8	0.0006	0.019		12	GNCNNNNNNNGGAANTGCA	.	9.56	0.0035	0.0468
13	ACTTCCGTGTGGGCTGCAA	.	0	0	0		13	AGGGCTCCCGAAAGTCACA	IRF1	9.07	0.0068	0.0598
14	AAGGTCTTACTGTTCACTT	.	7.67	0.0061	0.0501		14	NTTGGANNNNNGCCAANNN	NFIC	10.8	0.0014	0.0454
15	AGAAGGCCCGAGACTTGCG	.	7.06	0.0106	0.0452		15	CGTTACGGCTACCTGGCCA	.	4.55	0.0286	0.0854
16	CTTAAGCCTGTACAACCCA	.	9.98	0.0038	0.0396		16	NNAAATNTGCCTTGTCAGC	MAFF	10.68	0.0024	0.0457
17	CGAAGTTCAGTGTGCGGGC	.	7.11	0.0072	0.0484		17	TTGCGTTATTTTTTAAATT	ENSG00000250542	5.93	0.0122	0.0763
18	TTGGCNNNNNNCCAANNNN	NFIX	11.21	0.0009	0.029		18	CAAAGTCACTGCGGGCTGG	ESRRB	8.01	0.0077	0.0572
19	TCAAACATTGCTCCTGGTC	.	0	0	0		19	CAACGCCCCAAGATAATCG	.	7.67	0.0061	0.0414
20	NNNNATTGCGCAATNNNNN	CEBPG	10.55	0.002	0.0422		20	GAAGGCGCAGTATCTATGA	.	7.78	0.0086	0.0548
21	NNNNGATGATNTCATNNNN	JUN	11.62	0.0015	0.0362		21	NNNCGCCACCNNGTGGCNN	CTCF	9.63	0.0007	0.0233
22	GAGCCAATTCAGACCACCA	.	0	0	0		22	CGGNNNNATANCGCCATCN	.	10.09	0.0016	0.0382
23	GNCCANGCGNGGAATTGCA	.	7.5	0.0105	0.0607		23	ACACTTAAGTTGTAGGGGG	.	7.81	0.0115	0.073
24	GAGCTGTCCANGGTGCTGA	REST	11.69	0.0004	0.0142		24	GCCTTATCGCGCGAGCGCG	.	9.3	0.0034	0.044
25	TTAAACTCCCTTTGCTAGA	.	10.01	0.0025	0.031		25	CANNNNAGCTACGTCATCG	.	8.17	0.0058	0.0701
26	TCCTGNCNAAAACCATATA	.	0	0	0		26	TCATCAACGACGACGTCAC	.	4.81	0.0858	0.1093
27	GCGGGGGGCTTTTCTACGC	.	9.53	0.0047	0.0481		27	GGACTCCAAATCCCAGCGT	SMARCC2	12.1	0.0023	0.036
28	AACATTCGGATCCTCAAGC	.	6.96	0.0061	0.0453		28	CTGCTTTGTCGTTGATGCC	SOX12	10.95	0.005	0.0514
29	TGGGTTTGGTAGTACGAGC	RUNX3	11.96	0.0005	0.0133		29	TTTAATTTGGCCGTAGCAC	.	0	0	0
30	NNNACAGGAAGTGNNTNNN	FLI1	10.72	0.0018	0.0411		30	GGTGGTTGCGCTCACACAG	.	8.01	0.0053	0.0476
31	CCAATCAACAGCGGGCATG	.	8.59	0.0032	0.037		31	CCAGAGCATTTTGTTTTTT	SRY	10.21	0.0056	0.0408
32	GGGTGCAGTTTGCCTGCCT	.	5.18	0.0248	0.0685		32	AACTTAAGTCTTAAAAATG	.	10.71	0.015	0.0955
33	GGNNNNNNNNGGNACTGCA	.	10.43	0.006	0.0629		33	GCCCCGGCCATAATGGATA	.	8.95	0.0062	0.0533
34	NNACATTCTTNNNNNNNNN	.	10.6	0.0047	0.0673		34	CCTATAGCTCGAACTGACG	.	8.62	0.0052	0.0474
35	ANAAATATAGCCTGAGGCC	TFAP2A	10.15	0.0017	0.0396		35	GTTGGCCCCGCCCACACAG	KLF5	10.4	0.0024	0.0529
36	TAGATGCTCTTCCTTTATG	.	0	0	0		36	TTNATGCCCTTCCTATATT	.	0	0	0
37	GTTCCATTGGATTAAGCAC	.	9.04	0.0032	0.0301		37	ATGCTCAGTCATGCAGTCT	NFE2L2	8.71	0.007	0.0536
38	CCTGGCTGAAAGGTTTCTC	.	10.62	0.001	0.0194		38	AATGTAGGTAGGGGGTAAT	.	6.9	0.0341	0.0909
39	NNTNTAGTACCNCCGNNAG	REST	10.01	0.003	0.039		39	ACGAATCTATGCGCCGCAA	.	9.48	0.007	0.0486
40	CCCGAAGACCCCCGAACAA	.	9.66	0.0007	0.0201		40	CGCAGGCCGACGATTGGCC	.	8.51	0.0036	0.0493
41	NNNNNNANGATTTATGGCC	HOXC9	10.84	0.0027	0.0508		41	AACGATTTCATCAGCCNTC	.	9.82	0.0071	0.0755
42	TGCAGTNNCNNNNNNNNNC	.	9.37	0.0083	0.0762		42	TGAAGAGGCAGACTACCAG	.	9.12	0.0035	0.0379
43	NACATGCGTAAGCGATTAC	.	7.66	0.0058	0.0462		43	CCTTTCATCGAATCATCGA	.	9.32	0.004	0.0406
44	CTCTTTACCTCAAATGTAC	.	11.3	0.0002	0.0062		44	CGTTCACGCCTACGCCGGA	.	6.52	0.0085	0.0569
45	ATGAACTGCCGCAATCAAT	.	9.34	0.0041	0.0432		45	TGCGATAAGGAATACNGGG	.	10.52	0.0019	0.0307
46	TTGCCGGGGCTAATTAGCC	ZFHX2	9.95	0.0032	0.0444		46	GCTGGTTAGAATCTCTCTC	.	10.99	0.004	0.0418
47	TTTCTTTCAATATGTCGGT	.	11.41	0.0023	0.0241		47	TTTGATAGGTCGGGGGTGG	RREB1	10.16	0.0075	0.0498
48	CCCCCTCGATTGGCCGCTG	.	9.05	0.0016	0.0338		48	GGGGACCTAGGCCATATCG	.	6.85	0.0094	0.0625
49	NNNNCATCTGGTTNNNATC	TCF21	12.05	0.0014	0.0376		49	GCGGAACAAAGAGAGATGT	.	8.98	0.0083	0.0666
50	CTCGTTCCGCGCATGCGCA	NRF1	8.74	0.0004	0.0133		50	CCCATTACACAGCAGAGAC	.	10.77	0.0031	0.0376
51	CAGGTGAGTTTTAGAGAAA	ZEB1	9.18	0.0014	0.0268		51	CGANCCCGCCACTTCCGGC	FLI1	10.06	0.0018	0.0396
52	NNCCACCNNGTGGCNNNAN	CTCF	10.46	0.0005	0.0157		52	CCGGCGAAGGGGGCATATG	HIC2	9.88	0.002	0.0365
53	AACTTGGCTGTGCCAATCT	.	8.74	0.0025	0.0295		53	CGTGCACTGCGTGCACGTG	.	5.84	0.0339	0.1042
54	CAGGACGGAAGCACGGGCA	.	0	0	0		54	TCTNAATAGAATTGATTCT	.	0	0	0
55	NTTGTGGTTTNNNNNNNNN	RUNX2	11.06	0.0017	0.043		55	CCGTCTGTATAATAGGTCT	.	9.37	0.0052	0.0491
56	CGTATTGGGGGCCTCGTGA	GLIS1	9.38	0.0028	0.0368		56	TCCGCGGAACGGCTCAGGT	.	0	0	0
57	NNNNCNNAAGTATGTNNNN	.	10.11	0.0054	0.0703		57	CCCCCACTAAAATGGCGGC	.	9.91	0.0015	0.0309
58	TTAAAATAAATCAGCGACC	.	5.27	0.022	0.0687		58	TGAACTTTGNACCNNNNNN	HNF4G	10.99	0.0023	0.0547
59	GGNGGCGCTANNNNNCNAN	.	0	0.0029	0.0463		59	CGTGTTCCATTATTGATGG	.	8.72	0.0081	0.0682
60	AACACGGTGAACACTGCCC	.	8.57	0.0048	0.0445		60	GTCGTTTATTAGACCGCTA	.	9.1	0.0068	0.0419
61	CTTTTCACTTAGGGCTGGC	IRX1	10.79	0.0029	0.027		61	AAACACTGAAGGACTGCCA	.	7.98	0.01	0.0635
62	CCNNNNGGNGGCGCNNNNN	CTCF	9.73	0.0007	0.0243		62	CCTACTGGNCNGNTNTGGA	.	8.62	0.0053	0.0554
63	AGGGTCATCATCGTCCACA	.	4.31	0.0763	0.1205		63	ACTGGAACGCACCTGTAAC	.	8.05	0.0053	0.0566
64	NTCNNNTGGGGTCGCCCCN	.	8.42	0.0027	0.0312		64	CGCCAAAATCTTAGCCAAT	.	9.54	0.0049	0.0452
65	NNNGGGAAATTCCCNNNNN	NFKB1	11.12	0.0008	0.0259		65	TAATATTAGTCCGCCGCCG	.	8	0.0235	0.089
66	TCGCCCCCCCCCCCTCNTN	MAZ	13.49	0.0012	0.0288		66	CAACAGCGCCCCCTANTGG	CTCF	8.61	0.0014	0.0343
67	TTTGCACCGTAGGAGGCAA	.	0	0	0		67	GTCTTCGAGCCAATACAAG	ISX	7.37	0.0114	0.0679
68	NNNNANNNNGTGCCAAGTN	NFIC	11.42	0.0014	0.0326		68	GAGAACGTACCTAATCGGC	.	7.74	0.0084	0.0484
69	NNNNNNNACATTCCANNNN	.	11.52	0.0021	0.0439		69	NNNNNGGGAATTTCCCNNN	NFKB1	10.83	0.0027	0.0647
70	TTTCGTATAGCTACGCGGA	.	0	0	0		70	ATTGGGTATCAAAAAATGC	.	7.99	0.0104	0.08
71	NNNNGGTNCAAAGTTCANN	HNF4G	10.29	0.0014	0.039		71	TGTGATTGGTGCAAGCATC	.	9.81	0.0021	0.0242
72	TTGGGCTCTCATACAAAAG	.	10.55	0.0021	0.0258		72	CGCNAGGGNCACATTCCAA	TEAD1	10.08	0.0028	0.0471
73	NNNTTGGCTCGNNNCCANN	.	9.5	0.0033	0.0522		73	CGAGACTATATAATCCCCA	.	9	0.0049	0.0477
74	NNNTTGGANNCGNGCCAAN	NFIA	9.6	0.0026	0.0425		74	TGCGCGACTCAGCCNATTT	NFE2	9.25	0.0035	0.0463
75	TGGGCCTCAAATCGGTACC	.	7.98	0.0056	0.0348		75	CACCCTACATGCATGGGCA	.	9.04	0.0069	0.0394
76	NATGAAGACCATATGTTCT	OLIG1	10.58	0.0017	0.0301		76	AACACACACCATGTGGTGA	TCF15	8.25	0.0072	0.0612
77	CACTTACGTCATAGTGTGG	.	7.97	0.0042	0.0324		77	TAGACTCTTGGGAGACCGC	.	8.65	0.0018	0.0212
78	GGGCGTGGCCTTANATCAT	KLF2	10.45	0.0013	0.0341		78	NNNNCAGATCGGNNCNNNN	.	8.3	0.0072	0.0745
79	AAAGACAAATACGGTTCTA	.	6.18	0.0155	0.0748		79	TAGCTGGTCCATCTTGCAG	.	10.21	0.0012	0.0182
80	GTTGTGGCCTGGGGTAATT	.	6.38	0.0124	0.0545		80	CGGAACAAATTGATGCATC	.	9.08	0.0048	0.0434
81	CCGCTGGCTAAAGATAGGC	.	8.01	0.0055	0.0388		81	NNNNNNNNGTTACGCAATN	CEBPB	10.18	0.0027	0.0453
82	NNNNNNACTTCCCCATTTN	BCL11A	12.11	0.0014	0.0379		82	GGGTCCATTCAAAAGGCTC	.	8.64	0.0036	0.0361
83	GGACCGGGTGCGCAAAGTA	.	0	0	0		83	GCACTCCGGGACATGAAGT	ETS1	10.01	0.0018	0.0385
84	CCGACGGCACCAAGGTACG	.	6.15	0.0042	0.0277		84	GGTGAAATTCCCCTGTAAA	.	8.96	0.0083	0.0631
85	ATATTTATAATACGTAAAA	.	3.82	0.0224	0.0829		85	CCCGAGGAACATTGACTGA	.	8.26	0.0109	0.087
86	NNNNCTATATATAGCNNNN	MEF2A	12.43	0.0038	0.071		86	GCTCCACCTTCATGACATG	.	9.32	0.0038	0.0423
87	GTGGAATNTCTGTGCCATG	.	6.86	0.0114	0.0601		87	ACCAGTACGTAGGACGCTT	.	6.65	0.0108	0.057
88	ATGGTGCATTAANCCCTGG	.	6.17	0.0152	0.0596		88	TAAAAATATAATTTAAGAA	HMG20B	12.05	0.0237	0.0917
89	AGAACCCCGAATTTTGGCC	.	9.24	0.0059	0.0449		89	GCTGCAAACACCTAGAAAA	.	8.45	0.0064	0.0398
90	TTCATTGAGGATCAGTATT	.	7.59	0.0069	0.0362		90	CCGTAAATAATTCCGGAAT	.	9.02	0.0023	0.0302
91	TATTCCCAAAATTTGGATT	.	11.06	0.0069	0.0482		91	ACACTATCACAGCGGTCGT	.	8.84	0.0036	0.0378
92	GGAAACCGAGGCACGAGGA	.	25.05	0.0006	0.0266		92	CGCCGAACTGTTGCGAAAT	CEBPB	8.49	0.0035	0.0464
93	NNNNNNNNTAACCACAANN	RUNX2	10.68	0.0026	0.0547		93	CGCCGGCGGAATTTAAAAA	.	6.98	0.0266	0.0797
94	NCGTANCCTGCNATCAGGT	.	0	0	0		94	ATGCANCCTGTTAACGGGG	.	0	0	0
95	AGAGGGCANNNNNNNNCCA	NR2E1	10.48	0.0019	0.0351		95	NTGCCGAGTCAGNNTNNTN	NFE2L2	9.66	0.0027	0.0433
96	ACTGGCCAAACCGGTTTTG	GRHL1	9.86	0.0025	0.0396		96	ACGGCACCGACTGGTTTGT	.	8.02	0.0168	0.0826
97	TCTTAAGGTCTTCACTACT	.	9.54	0.0033	0.0308		97	CCTAGGCACCCCATACTAT	.	10.71	0.003	0.0306
98	CTTCGTGCCTCAGTTGCCC	.	23.44	0.0003	0.0147		98	CATAGATGTCCAGCTTAGT	.	11.15	0.0044	0.0473
99	CAGNTGTGACACCCNCCTA	.	0	0	0		99	CAATACTCCAACTGGACAG	.	7.92	0.0162	0.0752
100	ATNGGTCNCTATCGCCNNN	.	7.78	0.0129	0.0747		100	GGNGGCGCTATNNNNCCAN	.	10.14	0.0017	0.0384
101	NGTCACGTGACCCNNNNTN	USF1	9.94	0.0012	0.0324		101	AAGCACGTGCTAATCATTT	TFEC	7.28	0.0098	0.0764
102	GAATGTAGGCTCAAGTGGG	.	12.65	0.0013	0.0196		102	CTTGGATATAGCCCCAGTG	.	6.13	0.0198	0.0967
103	TGATCAGGGCGGGGCGAAC	.	0	0	0		103	GTAACGGTGGTTTCCAAGT	.	10.07	0.0028	0.0456
104	TGAGCTCCCCATACCATGG	.	0	0	0		104	AAAACACCTGAGGGTGTAC	.	8.76	0.0058	0.0398
105	ATTNCANNNNNNNNANTCA	.	11.35	0.0013	0.0301		105	AATTGCTTACCTGGCCATA	NRL	10.72	0.0015	0.0354
106	NGNACACCTAGGGGCCCAG	.	6.56	0.012	0.0571		106	CCCGACGGTGTCTTCATTT	.	8.41	0.0093	0.0762
107	TCTTTGTACCCCCTAACAA	.	9.11	0.0013	0.0213		107	CNNNAGGGGGCGCTATTNN	CTCF	10.1	0.0009	0.0293
108	TNCNNNNNNNNNCCACTAG	.	9.49	0.0037	0.0455		108	ATACCTGTGGNNTGAGTCA	.	10.65	0.0048	0.0633
109	GCAGTGCGCACGTGCGTTG	TCF4	10.4	0.0006	0.012		109	GTCATCATCGATCACGATG	.	6.45	0.0171	0.0645
110	TCAGAGATCCCTCTGCCTG	.	0	0	0		110	NNTAAGCAAATANNNNNNN	FOXA1	11.8	0.0069	0.0954
111	TCAGNACCATGGACAGCNC	REST	9.71	0.0005	0.0184		111	NNNTNGGTTTCACTTTTNN	IRF1	12.49	0.0033	0.056
112	NTACTTTCACTTTCNNNNN	IRF1	12.63	0.0004	0.02		112	NNNNCGTTATGTACACAAG	FOXB2	10.88	0.0023	0.0428
113	NNNNTTGGNNNNNNGCCAN	NFIA	10.94	0.0005	0.0189		113	CATCAACCTACCCAACACA	.	9.91	0.0046	0.0401
114	TGGNNCNNNNNCGCCATCT	.	10	0.0021	0.0372		114	CTCCGAGTGCGAAAAGCCG	.	9.4	0.0018	0.0291
115	CTAGCGGNNNNNNNNNGNA	.	9.33	0.0045	0.0495		115	GTNAAAATGGGCGGGGCCT	SP2	11.41	0.001	0.0298
116	ACGCTTAGCTCTTTGGGAT	.	18.19	0.0008	0.0186		116	TAATCCATAAGATTAGACT	.	7.62	0.0077	0.0662
117	NNNNNNAACAGCTGTTNNN	ASCL2	10.77	0.0018	0.042		117	TCATAAACCGGAAGTGAAT	ELK1	9.98	0.0026	0.0456
118	GTGTTGGTTGGGGGGTCTT	ZBTB7A	9.77	0.0009	0.022		118	CCCCTGAGCATCTCAATCT	.	9.15	0.0034	0.0304
119	ATTACTTTAATGGTGGTAC	.	6.55	0.0138	0.0553		119	CTTTCTGCTCATGCGCGGT	NRF1	9.85	0.0006	0.0168
120	AAACAATCGACGATAATTG	.	0	0	0		120	TGAGGTTGTAGTCGCAATT	.	4.96	0.0307	0.1011
121	NNNTGGCANNNNGCCANNN	NFIX	10.84	0.0006	0.0224		121	ATCCTAATTAGGGTCCCGC	PAX4	8.78	0.0042	0.0349
122	CAGTTAATCGGGTTCGGGG	ISX	6.86	0.0104	0.0577		122	NNNNCGATGACTCGGCANT	NFE2	10.08	0.0034	0.0543
123	CTCCCAGAATGCCTTGCGC	ZNF76	12.48	0.0004	0.0143		123	GTCAACCGGGTATAACACC	.	6.74	0.0113	0.0668
124	GCTGCACCGTGTACAAAGA	FUBP1	10.78	0.006	0.0536		124	TCATGGGAATTCCGGTGGC	NFATC1	9.03	0.0037	0.0376
125	TGACTAANNNNNTAAGGAT	DUX4	10.25	0.0032	0.0412		125	NNNNNNNNCCTTATCTNNN	GATA1	11.13	0.0026	0.0457
126	NNNNNNGATTACGTAATCN	HLF	9.52	0.0036	0.053		126	NNNCCAATATTTGCNNANN	FOXA1	10.87	0.0065	0.0878
127	AAAGGTAAGCAGGGAATTG	.	9.79	0.0013	0.029		127	TAATGTTGACATTGGGTAA	FOXL2	9.74	0.0067	0.0686
128	CTAGGTATCACGAGAGGTC	.	0	0	0		128	NATTACGTAATANNNNGNN	HLF	9.48	0.0045	0.07
129	NGATGAGTCATNNNNNNNN	JDP2	10.66	0.0011	0.0254		129	CGACGTTCATATGTATTCG	.	7.89	0.0069	0.0625
130	GCCTGGGCCAGGTTGTTTG	.	9.98	0.001	0.0148		130	CCGAAATATTTGGAATAAT	.	7.88	0.0119	0.0942
131	TGACCTCGNNTNGNNNNNN	NR2E1	10.78	0.002	0.0364		131	NNCTCTAGCACAGTACTAC	.	4.59	0.0341	0.1272
132	AAGCCCCCCAAAACTGTAC	.	11.42	0.0008	0.018		132	GCCCTGAGGATCCCTAAGC	.	8.89	0.0051	0.0538
133	NNNNNGTTNCCNTAGCAAC	RFX6	10.53	0.0011	0.0368		133	CAGGCAGTGGGGTTATTCN	.	7.64	0.009	0.0602
134	AACCCGGGACGGTATCAAT	.	6.51	0.0094	0.0462		134	TAGAACAGCAGGCAATATT	.	9.37	0.0041	0.036
135	NNAANTCCCNNGGGACTNN	EBF1	10.38	0.001	0.0267		135	ACTTCTGTNCCGTACATAG	.	0	0	0
136	TTAAACCTTTAGAGACGCG	.	0	0	0		136	TGAGTCTGGAGGCCCTATA	.	7.96	0.0071	0.055
137	GCATGGGCAGTCGATGAGG	.	5.04	0.036	0.1086		137	GATCAGCTGTATCTGCTTC	.	7.2	0.0102	0.069
138	ATCCGGGTGCTCAACCTGT	.	7.26	0.0042	0.0459		138	TAAGCAATATTGCGGACGT	.	9.31	0.0025	0.034
139	AAATAAAGCCGTCGTTTCG	.	8.53	0.0049	0.0317		139	CAAAAAACCCCGACTACTA	FUBP1	11.62	0.0088	0.0572
140	GCATTTATGTTGGACCCAT	.	7.6	0.0039	0.0285		140	GCATCGCTAGTGAAGTAAA	.	9.11	0.0025	0.0312
141	CGAGGGGGCGTCTTCCTTA	.	8.32	0.0026	0.0337		141	NGTCTCGATATGACTCANC	BATF	11.3	0.0034	0.0605
142	CTAAAAACACCCCGGGGCT	.	10.04	0.0058	0.0516		142	TACGGCCAATGGGCCCCCG	.	8.56	0.0044	0.0602
143	NNNNCGCTAGNGGGCGNNN	CTCFL	8.6	0.0012	0.0226		143	TGGGAGGGAAGACTCATCA	.	9.48	0.0032	0.0301
144	CTTGGGGTCCATCTATTGG	.	8.34	0.0041	0.0363		144	AAATCTCAGGTCCGAACTT	.	9.91	0.0036	0.0362
145	NGCNCCCTCTNNNGNNNNN	CTCF	9.22	0.0007	0.023		145	GGAAATTGAGGCAAAGGCG	.	12.45	0.0019	0.0302
146	CNGCTGGATGACGTAACCN	.	8.64	0.0012	0.0204		146	TGTCAGTATGAGACCATTA	.	3.85	0.0653	0.1076
147	GCATAAGGGTCACTGTTCA	.	7.99	0.0035	0.0366		147	NNTNCNNCCGCTAGGGGGC	CTCF	9.71	0.0015	0.0347
148	NANNGGANTNCCTGCCAGG	.	9.44	0.0022	0.0354		148	TGGGAGACTCATGCGCCTT	.	0	0	0
149	GGTCCCCCCAAAAACTGTG	.	0	0	0		149	GGCAGATTCGTTATTACTG	.	0	0	0
150	CGCGCCGTCAGATCAGGAG	GATA2	8.22	0.0049	0.0535		150	NNNGGTCACGTGATCNGNN	USF1	10.08	0.0026	0.0485
151	ATTGCGCAATNNNNNNNNN	CEBPA	12.28	0.0016	0.0419		151	GACTCGGCGGTTTTAAGGC	.	7.65	0.0172	0.0904
152	CCNNNNGGNGTCAGNNNNN	RARB	12.37	0.0007	0.0205		152	TGATTGAACTACGGCGCGG	.	7.73	0.0048	0.041
153	NNNNACTTGGCANNNNNNN	.	11.76	0.0017	0.0402		153	TTGCCGGAGTCGTACGTTT	.	5.15	0.0301	0.0792
154	TCTCTGATAGTTTGTTGGG	.	10.96	0.0027	0.0333		154	ATGCAACCGCATCACGCGC	.	7.7	0.0069	0.0608
155	GTCGAAGTCCACCTTGTAC	.	9.72	0.0039	0.0364		155	AGTTGGGCCTTTGACCTGG	VDR	9.22	0.0062	0.0575
156	AAATCACCTAAGACTGGGT	.	12.82	0.0005	0.0112		156	AATACAACGGTTCCACACA	.	9.69	0.0017	0.0219
157	TATTGGCCAATCCAGATGA	.	8.87	0.0037	0.0374		157	AGTGTTTAGGAACCGTTTT	.	7.41	0.0114	0.0681
158	AAGAGATGTCGTTATTCAA	.	0	0	0		158	AGCCGGAAAAGTAAAGAAC	.	8.29	0.0096	0.0595
159	CTTACCCAGATACACGTGT	ID2	7.5	0.005	0.0534		159	GTACAGGGNCTCCTTGTAC	.	8.82	0.0056	0.0434
160	ACGTGCCCGACCCTAGCGT	.	5.46	0.0134	0.0592		160	ACATGACATCGCTCACTCA	.	3.38	0.5995	0.136
161	CCGTGAGAGTTATACCCCC	.	9.57	0.0021	0.0286		161	ATTAATAATATATAAAAAT	HMG20B	9.54	0.1689	0.1475
162	NNNNCGCGCGCCGNNNNNN	.	20.02	0.0025	0.0401		162	TATCTAAATGGTGATGTTC	.	7.98	0.0071	0.0588
163	NNNNAANGTAAACANNNNN	FOXF1	12.34	0.0037	0.065		163	TTTCCCCTTGGATGTGACG	.	9.41	0.0052	0.0489
164	ATAGAAGAATTTTCCAAAA	.	7.86	0.0082	0.073		164	NTGCTGACTCGGCAATTTT	MAFK	9.48	0.0071	0.079
165	GCTGCAAANNCCCNNNTAA	.	7.44	0.0089	0.0512		165	TATCTGCCCAGGTATAAGG	.	7.71	0.0077	0.0503
166	TACACATCCATGGGCCCAA	.	0	0	0		166	GCCTGAAGATGGCNGNCGC	.	10.51	0.0013	0.0307
167	NTNTCGCCACAGGGTGGCG	.	0	0	0		167	NNNNGNTTGTGGTTANNNN	RUNX2	9.83	0.0033	0.0599
168	TATAGATAATTATATAAAT	HMG20B	8.53	0.0949	0.1365		168	GTGAGTTGGCATGTCTTAA	POU2F2	9.14	0.0053	0.0437
169	AAAGTCATTTCCCGGAATC	STAT1	10.6	0.003	0.0408		169	CGACCAAAGGGGGCAGTGT	ZNF202	10.01	0.0024	0.0347
170	NNCCACTTCCGGTNTNNNN	ETV4	10.51	0.0027	0.0619		170	TGCCCCCTAGCGGNNNNNN	CTCF	9.5	0.0013	0.0346
171	GGGTGCGACGTATGCATCA	.	7.18	0.0056	0.0389		171	AAGGATGACGGCATAAAAA	JUN	10.8	0.0015	0.0267
172	NNNGCTCGTTNATGCCCCC	.	12.59	0.0014	0.0276		172	NTTGTATAACATGGGCCAC	.	9.82	0.0069	0.0558
173	GAAAATTTGGAAAATTGAT	.	8.49	0.0081	0.0704		173	ACCCCACAAACTTATCCCC	.	9.93	0.0023	0.0304
174	ANTCANNNNNNAAGAATGN	ARX	12.38	0.0017	0.0409		174	GACACTCACTTGGAAGTAC	.	8.92	0.0047	0.0459
175	TAGATCCGATTCAGTAGTA	.	0	0	0		175	TAACTCAGCGAATTCAGGG	NRL	9.96	0.0029	0.0449
176	NGTTGCTANGGNAACNNNN	RFX6	10.57	0.0014	0.0378		176	ATAGATTTCGCGNCGATCC	.	7.95	0.01	0.0647
177	NNGCCCTCTNNCGNNNNNN	.	0	0.0007	0.0228		177	CCTCCCCCACCCTTTNTAG	ZNF281	10.57	0.0014	0.0295
178	NNCCNCCACGTGTCCNNNN	KLF15	9.05	0.0028	0.0324		178	CTGCTGTCATGCTAGCAAT	.	7.53	0.0098	0.0545
179	GAATTATCCAGCTTAAGAC	.	8.06	0.0091	0.0517		179	CAATGGGTACTAGAAGCAG	.	6.4	0.0149	0.0858
180	NCCACNNGGGGGAGTNNNN	CTCFL	11.07	0.0002	0.0099		180	CGAATGCGCATGCGCAGCA	NRF1	9.36	0.0012	0.0302
181	NNAACCNGTTNGACNAGTT	GRHL1	10.08	0.0022	0.0464		181	GCTTTAGGAGGCCTACCGC	.	8.36	0.0067	0.0593
182	GAGGCACAAATTTAGGGGG	.	9.16	0.0027	0.0268		182	CCTACGAGCTTTAATGCGG	.	8.59	0.0062	0.0528
183	TCTATCACGTGGGCATGCT	.	7.06	0.0078	0.0489		183	GTGTGTACGTGTATTTCAA	ID2	7.74	0.0042	0.0582
184	AGAAGGAACGGCCGAAAAT	.	10.75	0.003	0.0279		184	CCGGCAAACCAAAGCTGAC	.	7.74	0.0151	0.0764
185	ATCGTGATGGGGGGACGNG	.	5.3	0.0358	0.0923		185	GACTATAGAATGGAGCCTA	.	7	0.0192	0.0813
186	TCAAACCGTAGACCATCCG	.	8.84	0.0022	0.0235		186	GCGGAGTAGTGTGTATTCG	.	5.21	0.0178	0.0724
187	TTGATTTATAGTTTAGCGT	ONECUT3	10.15	0.0038	0.0346		187	ACTAAAAGGGACTTTCGGC	.	10.11	0.0051	0.0542
188	CGACGCGGGTCATACGACA	.	0	0	0		188	GGGAATTCACATGTAACCG	.	8.01	0.0073	0.0527
189	ACCGCTTACGTACGGCAAA	.	8.1	0.0022	0.0282		189	GTTTCTTCGTTCCGTCGTG	.	9.68	0.0047	0.0405
190	TGCCCAAAGTTCCGCCCAC	SP1	12.54	0.0005	0.0178		190	GGAAGGTGTTGCACCATCC	CEBPB	8.27	0.0064	0.0525
191	NNGGNGGNNNNCGTGAGCN	.	18.75	0.0008	0.0246		191	AAAAAAGCGCTAGGCTTTT	.	9.29	0.0145	0.0838
192	NCGCTATCCGTGGTNCTGA	REST	9.83	0.0001	0.0073		192	TTGATGCAGGTGACACGGA	.	8.85	0.0046	0.0465
193	AGGAGTGAGTCACGGAGGT	.	9.18	0.0024	0.029		193	CTACAAGTCCCATCAGGCC	SMARCC2	11.06	0.0011	0.0292
194	TTGGCTTTTAAAGGGGCAG	.	9.81	0.0103	0.0682		194	NNNNGGTTAATNATTAACC	HNF1B	11.83	0.0017	0.047
195	NTNNCGCCCCCTANTGGNN	CTCF	10.12	0.001	0.0292		195	AACAATGCTCTGAGTGCCT	FOXI1	8.91	0.0034	0.0284
196	GCGAAACCAAGATGGCGGC	.	15.12	0.0005	0.0182		196	CTGAAAGCGGAACTAANNG	IRF1	10.52	0.0053	0.0748
[truncated: 104 more rows]

## Sheet: Table S4
ID	Chr	Location	Ref	Alt	Clinical traits	SAD_ab(average)	SAD_max	SAD_max_feature	SAD_min	SAD_min_feature	Func.refGene	Up/Down stream genes	Up/Down stream genes distance
[truncated: 12 more rows]

[truncated: 1 more sheets: Table S5]
